# Supplementary material for: CLIMBER: Climatic niche characteristics of the butterflies in Europe
Source: Zookeys. 2014 Jan 6;(367):65–84. doi: 10.3897/zookeys.367.6185 (PMC3904140; doi:10.3897/zookeys.367.6185)
Supplement: Supplementary file 1 — Database of the climatic niche characteristics of the butterflies in Europe (CLIMBER). (doi: 10.3897/zookeys.367.6185.app) File format: Comma-separated values file (csv). [file ZooKeys-367-065-s001.csv]

species name (Kudrna et al. 2011)	full species name (Kudrna et al. 2011)	Family	range.size	temp.mean	temp.ci.95.low	temp.ci.95.up	temp.min	temp.max	temp.sd	temp.median	range.ann.temp.mean	range.ann.temp.ci.95.low	range.ann.temp.ci.95.up	range.ann.temp.min	range.ann.temp.max.	range.ann.temp.sd	range.ann.temp.median	precip.mean	precip.ci.95.low	precip.ci.95.up	precip.min	precip.max	precip.sd	precip.median	range.ann.precip.mean	range.ann.precip.ci.95.low	range.ann.precip.ci.95.up	range.ann.precip.min	range.ann.precip.max	range.ann.precip.sd	range.ann.precip.median	gdd.feb.mean	gdd.feb.ci.95.low	gdd.feb.ci.95.up	gdd.feb.min	gdd.feb.max	gdd.feb.sd	gdd.feb.median	gdd.apr.mean	gdd.apr.ci.95.low	gdd.apr.ci.95.up	gdd.apr.min	gdd.apr.max	gdd.apr.sd	gdd.apr.median	gdd.june.mean	gdd.june.ci.95.low	gdd.june.ci.95.up	gdd.june.min
Aglais io	Aglais io (Linnaeus, 1758)	Nymphalidae	1136	8.84	8.67	9.01	0.33	17.56	2.91	8.79	18.08	17.86	18.29	8.58	27.54	3.7	18.32	787.83	771.32	804.35	315.7	2794.09	283.68	707.07	57.65	56.01	59.29	16.83	223.21	28.17	51.73	50.47	47.41	53.54	0.4	358.6	52.67	31.5	213.46	205.1	221.82	3.08	869.44	143.63	192.32	771.52	755.11	787.92	100.8
Aglais urticae	Aglais urticae (Linnaeus, 1758)	Nymphalidae	1271	8.12	7.94	8.3	-3.1	17.49	3.76	8.55	18.61	18.41	18.82	8.4	29.55	4.24	18.72	781.52	766.7	796.34	260.25	3042.73	306.73	684.44	57.76	56.41	59.12	15.82	242.55	28.06	51.52	48.31	45.64	50.98	0.07	425.86	55.31	27.81	198.55	191.13	205.97	0.3	1007.42	153.63	180.33	727.88	712.81	742.95	84.45
Anthocharis cardamines	Anthocharis cardamines (Linnaeus, 1758)	Pieridae	1245	8.3	8.08	8.51	-3.72	17.84	3.88	8.63	18.52	18.29	18.74	8.58	29.55	4.03	18.58	778.77	762.14	795.4	315.7	3042.73	299.1	691.12	58.79	57.14	60.43	16.83	247.18	29.62	51.68	51.98	48.43	55.53	0.06	437.3	63.85	28.78	208.44	198.88	218.01	0.06	1033.83	172.03	185.09	745.66	726.97	764.36	67.27
Anthocharis damone	Anthocharis damone Boisduval, 1836	Pieridae	19	13.72	12.68	14.76	9.56	16.54	2.16	14.07	17.32	16.41	18.22	15.05	21.9	1.88	16.78	750.69	667.33	834.04	493.55	1174.23	172.94	752.33	93.82	75.58	112.06	26.81	183.66	37.84	84.38	141.8	99.49	184.11	19.39	295.31	87.78	138.45	452.84	368.24	537.44	157.76	730.84	175.53	461.01	1247.98	1123.01	1372.95	746.1
Anthocharis euphenoides	Anthocharis euphenoides Staudinger, 1869	Pieridae	131	12.94	12.4	13.48	1.7	18.41	3.13	13.16	16.43	16.15	16.71	11.27	19.5	1.62	16.39	722.26	680.9	763.62	372.21	1544	239.27	674.17	69.87	64.97	74.77	30.16	163.4	28.36	60.57	149.64	130.53	168.75	0.97	450.89	110.58	132.88	459.9	415.43	504.37	5.38	1087.91	257.26	433.25	1154.5	1082.26	1226.73	149.95
Anthocharis gruneri	Anthocharis gruneri Herrich-Sch�ffer, 1851	Pieridae	36	12.64	11.93	13.34	8.77	16.17	2.08	12.52	18.66	18.12	19.19	16.01	21.9	1.58	18.69	652.67	604.78	700.55	475.8	1069.06	141.53	606.92	70.25	58.76	81.73	26.81	156.26	33.95	71.17	89.91	69.45	110.37	16.7	232	60.46	74.89	362.7	314.45	410.95	142.88	660.45	142.61	335.02	1139.57	1056.31	1222.84	730.9
Apatura ilia	Apatura ilia ([Schifferm�ller], 1775)	Nymphalidae	528	9.03	8.85	9.21	1.4	14.95	2.13	8.84	18.93	18.71	19.15	11.15	23.97	2.58	19.26	776.95	757.27	796.64	482.4	1782.31	230.28	712.17	57.94	55.81	60.08	16.83	223.21	25.02	54.19	41.24	37.79	44.68	0.97	286.48	40.3	27.85	220.24	211.04	229.44	6.26	740.08	107.63	198.43	815.24	797.27	833.21	135.88
Apatura iris	Apatura iris (Linnaeus, 1758)	Nymphalidae	571	8.51	8.35	8.67	1.28	15.96	2	8.63	18.4	18.17	18.64	10.34	25.45	2.89	18.68	774.96	756.42	793.5	480.87	1782.31	225.6	715.34	54.58	52.7	56.45	16.83	205.57	22.78	51.68	37.83	35.19	40.46	0.4	249.52	32.06	27.72	191.14	183.7	198.58	3.08	660.75	90.48	187.42	744.5	728.81	760.18	100.8
Apatura metis	Apatura metis Freyer, 1829	Nymphalidae	47	11.13	10.61	11.64	6.3	15.96	1.77	11.26	21.21	20.66	21.75	16.73	24.35	1.86	21.11	653.38	608.38	698.38	436.85	1174.23	153.27	622.58	55.37	45.99	64.74	25.22	183.66	31.93	46.62	46.07	34.9	57.25	7.9	218.54	38.05	38.86	305.66	277.63	333.68	100.33	660.75	95.45	313.43	1072.5	1017.15	1127.86	536.89
Aphantopus hyperantus	Aphantopus hyperantus (Linnaeus, 1758)	Nymphalidae	1002	7.9	7.73	8.07	-0.53	15.96	2.7	8.42	18.62	18.38	18.85	8.58	27.54	3.8	19.14	770.27	753.16	787.37	315.7	3042.73	275.96	686.43	53.02	51.62	54.41	16.83	242.55	22.49	49.77	36.32	34.36	38.27	0.14	291.74	31.56	26.75	171.6	165.04	178.16	0.45	705.12	105.84	173.03	695.13	680.34	709.91	98.52
Aporia crataegi	Aporia crataegi (Linnaeus, 1758)	Pieridae	894	9.14	8.91	9.37	-1.94	17.84	3.53	9.18	18.45	18.24	18.66	10	28.31	3.15	18.16	765.33	750.25	780.42	315.7	1797.99	229.88	708.15	57.97	56.22	59.72	16.83	205.57	26.67	51.31	58.75	54.54	62.96	0.15	377.64	64.11	34.1	234.8	223.36	246.23	0.59	935.5	174.23	204.82	813.79	792.01	835.58	100.8
Araschnia levana	Araschnia levana (Linnaeus, 1758)	Nymphalidae	626	8.62	8.46	8.77	1.4	14.05	1.97	8.66	18.89	18.68	19.11	12.05	26.69	2.71	19.13	739.43	723.18	755.67	424.76	1782.31	207	684.83	51.74	50.28	53.2	16.83	118.59	18.63	50.01	37.15	34.85	39.45	0.78	189.42	29.27	28.47	197.8	190.76	204.85	6.26	541.93	89.76	190.46	771.83	756.51	787.15	135.88
Archon apollinus	Archon apollinus (Herbst, 1798)	Papilionidae	13	14.89	13.9	15.88	12.35	18.17	1.64	14.89	17.77	16.92	18.61	15.97	20.14	1.4	17.37	650.12	611.31	688.93	577.07	784.86	64.22	627.9	93.83	74.9	112.77	56.55	152.24	31.33	87.97	170.98	122.42	219.53	64	343.48	80.35	162.94	553.53	458.21	648.85	341.36	888.83	157.73	536.93	1446.56	1311.58	1581.55	1144.51
Arethusana arethusa	Arethusana arethusa ([Schifferm�ller], 1775)	Nymphalidae	229	10.63	10.34	10.92	1.28	15.96	2.22	10.8	17.94	17.6	18.28	10.72	23.91	2.61	17.71	797.28	765.75	828.8	424.75	1762.13	242.11	748.69	58.8	54.5	63.1	16.83	223.21	33.02	50.55	66.41	59.69	73.12	0.4	291.74	51.56	50.31	288.47	272.17	304.76	3.08	705.12	125.16	286.33	930.54	899.37	961.72	100.8
Argynnis adippe	Argynnis adippe ([Schifferm�ller], 1775)	Nymphalidae	888	8.37	8.16	8.57	-0.1	16.62	3.1	8.48	18.68	18.48	18.89	9.5	27.54	3.16	18.77	772.92	756.44	789.4	427.56	2507.04	250.2	694.2	57.36	55.62	59.1	16.83	223.21	26.4	52.03	44.15	40.91	47.38	0.4	424.67	49.09	26.17	193.05	183.76	202.33	1.65	983.39	140.94	177.74	737.77	719.41	756.13	100.8
Argynnis aglaja	Argynnis aglaja (Linnaeus, 1758)	Nymphalidae	1132	7.79	7.58	7.99	-3.1	16.84	3.5	8.3	18.37	18.14	18.6	8.58	29.55	3.95	18.53	814.41	794.3	834.52	424.23	3042.73	344.77	705.14	59.28	57.49	61.07	16.83	247.18	30.75	52.12	40.84	38.36	43.31	0.07	318.55	42.41	26	175.53	167.81	183.24	0.11	776.02	132.29	167.58	682.91	665.95	699.88	68.19
Argynnis elisa	Argynnis elisa Godart, 1823	Nymphalidae	8	13.92	12.84	15	12.27	16.16	1.3	13.88	14.79	14.16	15.43	14.12	16.46	0.76	14.52	735.15	680.43	789.86	658.44	817.49	65.44	735.05	92.15	84.66	99.64	83.18	111.19	8.96	90.48	183.48	137.46	229.5	125.31	278.85	55.05	178.25	492.56	388.24	596.88	353.21	709.13	124.78	479.05	1198.6	1026.43	1370.76	951.36
Argynnis laodice	Argynnis laodice (Pallas, 1771)	Nymphalidae	100	7.06	6.71	7.4	2.37	11.61	1.74	7.04	21.44	21.11	21.77	16.7	26.69	1.65	21.57	637.08	623.54	650.62	424.76	878.51	68.26	639.68	52.36	50.01	54.71	28.7	91.38	11.84	51.07	21.22	19.79	22.66	4.74	46.91	7.22	19.68	136.35	122.38	150.31	25.89	337.54	70.37	131.83	686.11	652.31	719.91	406.18
Argynnis niobe	Argynnis niobe (Linnaeus, 1758)	Nymphalidae	646	8.5	8.27	8.74	-0.97	16.54	3.04	8.64	18.75	18.54	18.96	11.15	26.8	2.75	18.62	782.2	763.69	800.71	424.76	1782.31	239.56	714.65	58.57	56.58	60.56	18.14	205.57	25.78	53.15	42.45	38.95	45.95	0.07	295.31	45.28	26.19	195.56	185.13	205.98	0.3	772.73	134.95	180.77	749.41	727.89	770.93	91.28
Argynnis pandora	Argynnis pandora ([Schifferm�ller], 1775)	Nymphalidae	320	11.92	11.59	12.26	1.7	18.04	3.06	11.98	18.2	17.88	18.52	9.98	24.35	2.91	17.95	729.94	704.04	755.83	315.7	1682.89	235.43	660.54	72.61	68.78	76.43	20.76	205.57	34.78	63.62	103.55	93.03	114.07	0.78	448.51	95.66	63.88	381.24	358.59	403.9	7.36	1064.24	205.99	334.53	1097.7	1060.82	1134.59	149.95
Argynnis paphia	Argynnis paphia (Linnaeus, 1758)	Nymphalidae	1024	9.02	8.84	9.2	0.85	17.04	2.91	8.87	18.13	17.92	18.33	8.58	27.17	3.36	18.32	777.2	761.92	792.48	424.75	2507.04	249.17	704.15	57.91	56.29	59.53	16.83	205.57	26.42	52.4	52.31	48.96	55.67	0.4	377.64	54.72	31.27	219.91	210.95	228.87	2.25	935.5	146.07	195.48	788.3	771.01	805.6	100.8
Aricia agestis	Aricia agestis ([Schifferm�ller], 1775)	Lycaenidae	700	10.16	9.94	10.37	0.85	18.64	2.89	9.72	17.75	17.53	17.97	10	24.37	2.99	17.64	773.49	755.56	791.42	315.7	2507.04	241.58	724.05	61.05	58.82	63.27	16.83	196.8	30.01	54.91	68.09	62.85	73.34	0.4	439.37	70.65	40.62	275.38	263.06	287.7	3.08	1017.69	166	228.85	900.35	877.33	923.38	100.8
Aricia anteros	Aricia anteros (Freyer, 1838)	Lycaenidae	43	11.83	11.23	12.43	6.79	15.96	1.93	11.95	19.32	18.78	19.86	16.01	23.02	1.74	19.25	686.74	635.85	737.64	424.76	1181.84	165.38	656.17	65.51	55.1	75.92	29.16	162.53	33.83	54.39	66.33	51.88	80.79	6.65	218.54	46.97	52.88	312.76	276.33	349.18	86.45	660.75	118.36	295.04	1059.69	992.66	1126.71	536.38
Aricia artaxerxes	Aricia artaxerxes (Fabricius, 1793)	Lycaenidae	435	6.45	6.06	6.84	-3.1	16.41	4.12	6.11	19.4	19.03	19.76	10.59	29.55	3.89	19.25	802.07	771.06	833.07	424.75	3039.21	329	680.78	60.03	57.14	62.92	24.27	236.72	30.66	50.41	35.48	30.89	40.08	0.07	350.51	48.75	19.39	133.89	119.45	148.32	0.11	878.9	153.17	70.54	584.87	554.37	615.37	68.19
Aricia cramera	Aricia cramera (Eschscholtz, 1821)	Lycaenidae	138	14.28	13.82	14.73	4.49	18.41	2.71	14.82	15.52	15.15	15.89	9.98	19.38	2.22	15.73	697	653.15	740.85	339.32	1762.13	260.51	615.13	86.28	79.72	92.83	34.1	223.21	38.94	80.12	210.99	191.23	230.75	4.32	448.51	117.38	208.86	591.74	548.11	635.38	15.31	1087.91	259.2	628.65	1337.76	1270.69	1404.83	206.38
Aricia eumedon	Aricia eumedon (Esper, 1780)	Lycaenidae	441	5.98	5.63	6.34	-2.2	17.91	3.83	5.94	20.34	20.03	20.65	12.34	29.55	3.32	19.89	763.74	740.67	786.8	454.01	1826.89	246.45	666.74	58.09	56.04	60.14	24.27	166.22	21.86	52.52	27.51	23.41	31.6	0.07	448.51	43.71	17.44	121.2	108.66	133.73	0.11	1064.24	133.91	82.02	573.7	545.93	601.48	68.19
Aricia montensis	Aricia montensis Verity, 1928	Lycaenidae	32	12.12	11.15	13.09	4.49	16.41	2.69	12.29	15.97	15.16	16.78	11.35	19.17	2.25	16.53	800.64	689.78	911.51	424.75	1564.51	307.51	699.3	76.15	59.47	92.83	35.83	205.57	46.26	58.24	124.56	92.38	156.73	4.32	350.51	89.23	97.84	394.01	316.99	471.04	15.31	878.9	213.64	362.16	1021.42	894.56	1148.28	206.38
Aricia morronensis	Aricia morronensis Ribbe, 1910	Lycaenidae	15	11	9.85	12.16	5.83	14.5	2.09	11.53	16.18	15.2	17.15	13.37	18.34	1.76	16.22	818.83	676.9	960.77	483.59	1216.7	256.3	755.97	59.09	50.12	68.07	39.82	102.68	16.22	59.22	81.87	58.17	105.56	11.66	152.54	42.78	73.72	286.81	219.97	353.65	49.86	503.86	120.7	269.54	848.18	713.96	982.4	320.86
Aricia nicias	Aricia nicias (Meigen, 1829)	Lycaenidae	78	4.14	3.45	4.82	-0.02	13.7	3.04	3.33	21.4	20.42	22.38	14.44	27.54	4.35	22.48	786.58	722.71	850.45	520.58	1544	283.28	633.68	54.74	51.46	58.03	32.49	107.06	14.58	52.41	18.61	12.7	24.53	0.78	148.36	26.23	12.34	60.85	40	81.69	5.38	499.63	92.45	31.71	421.65	375.52	467.77	111.96
Boloria aquilonaris	Boloria aquilonaris (Stichel, 1908)	Nymphalidae	478	4.17	3.86	4.49	-3.72	10.84	3.54	4.24	20.72	20.36	21.08	12.57	29.55	3.99	20.19	741.72	717.33	766.1	418.38	2379.79	271.33	646.63	52.38	50.31	54.45	19.4	202.28	23.07	47.39	18.01	16.63	19.39	0.06	85.8	15.4	14.45	68.6	62.46	74.74	0.06	308.27	68.32	38.73	435.95	417.77	454.14	67.27
Boloria chariclea	Boloria chariclea (Schneider, 1794)	Nymphalidae	22	-2.02	-2.42	-1.61	-3.23	0.27	0.91	-2.2	25.38	23.91	26.85	18.72	29.55	3.32	26.18	518.89	476.74	561.03	418.38	762.25	95.06	487	41.79	37.68	45.89	24.47	63.12	9.26	41.88	7.03	4.26	9.79	2.11	29.52	6.24	4.76	11.4	7.47	15.34	3.65	43.3	8.88	9.44	156.72	139.52	173.93	84.53
Boloria dia	Boloria dia (Linnaeus, 1767)	Nymphalidae	554	9.28	9.08	9.48	1.23	15.96	2.39	9.15	18.79	18.58	19.01	9.95	23.91	2.57	19.01	784.27	764.74	803.8	424.76	1782.31	234.05	725.87	57.15	55.36	58.94	16.83	162.53	21.43	54.19	44.36	40.96	47.77	0.4	273.45	40.82	29.92	230.05	220.57	239.54	3.08	697.55	113.71	208.16	832.35	812.41	852.29	100.8
Boloria eunomia	Boloria eunomia (Esper, 1799)	Nymphalidae	311	3.45	3.06	3.84	-3.1	13.7	3.53	3.29	22.22	21.81	22.64	14.12	29.55	3.73	22.17	691	667.74	714.26	418.38	1661.62	208.45	623.45	51.41	49.59	53.22	24.47	118.59	16.26	48.08	16.16	14.08	18.24	0.06	158.66	18.68	12.09	62	53.28	70.73	0.06	499.63	78.22	30.34	421.13	397.49	444.76	67.27
Boloria euphrosyne	Boloria euphrosyne (Linnaeus, 1758)	Nymphalidae	963	6.95	6.7	7.2	-3.23	16.54	3.98	7.74	19.08	18.83	19.34	9.17	29.55	4.05	19.08	809.66	787.87	831.45	418.38	3042.73	344.56	705.07	59.42	57.48	61.37	16.83	247.18	30.74	52.32	35.34	32.79	37.9	0.07	295.31	40.41	21.37	155.39	147.11	163.68	0.11	730.84	131.01	141.01	634.31	615.26	653.35	68.19
Boloria freija	Boloria freija (Becklin, 1791)	Nymphalidae	144	1.33	0.93	1.74	-3.23	5.94	2.45	1.9	24.33	23.86	24.81	17.28	29.55	2.86	24.56	597.49	581.67	613.31	418.38	1094.37	96.03	602.91	47.26	46.05	48.48	25.45	69.31	7.37	47.22	9.68	8.72	10.64	0.07	29.52	5.85	9.67	23.68	20.86	26.5	0.3	82.24	17.11	23.9	316.67	295.44	337.91	84.45
Boloria frigga	Boloria frigga (Becklin, 1791)	Nymphalidae	145	1.57	1.17	1.96	-3.1	5.88	2.39	2.06	24.35	23.92	24.79	18.54	29.55	2.66	24.36	603.13	588.08	618.18	418.38	1055.57	91.68	605.99	47.77	46.52	49.02	24.47	69.9	7.63	47.71	10.09	9.1	11.07	0.07	29.52	5.98	9.94	24.86	21.96	27.76	0.3	89.01	17.66	24.38	327.3	306.93	347.68	97.42
Boloria graeca	Boloria graeca (Staudinger, 1870)	Nymphalidae	37	9.99	9.08	10.91	3.25	15.96	2.75	10.54	18.01	17.42	18.61	15.22	21.09	1.78	17.62	866.77	795.3	938.24	482.4	1330.25	214.36	880.47	65.87	55.34	76.4	29.63	162.53	31.58	58.07	48.08	34.06	62.09	0.97	218.54	42.03	37.07	226.06	181.86	270.26	5.38	660.75	132.58	214.59	821.71	719.64	923.77	166.78
Boloria improba	Boloria improba (Butler, 1877)	Nymphalidae	6	-2.7	-3.25	-2.15	-3.23	-1.82	0.52	-2.85	23.15	20.79	25.5	20.21	26.46	2.25	22.84	571.55	447.2	695.89	471.88	762.25	118.48	529.88	44.76	36.76	52.75	31.58	51.52	7.62	46.89	5.31	0.8	9.83	2.75	14	4.31	3.64	7.59	1.29	13.89	3.83	19.67	6	5.37	103.49	87.63	119.34	84.53
Boloria napaea	Boloria napaea (Hoffmannsegg, 1804)	Nymphalidae	112	2.37	1.61	3.14	-3.72	13.7	4.09	1.48	18.79	18.15	19.44	14.36	28.56	3.45	17.54	954.65	892.81	1016.5	446.45	1719.58	330.29	904.76	66.78	62.33	71.24	24.47	148.34	23.81	58.93	13.29	8.3	18.27	0.06	148.36	26.62	3.51	51.35	33.55	69.15	0.06	499.63	95.07	10.88	284.48	237.35	331.62	67.27
Boloria pales	Boloria pales ([Schifferm�ller], 1775)	Nymphalidae	101	7.04	6.4	7.68	0.85	13.7	3.26	7.08	17.32	16.97	17.68	13.84	22.85	1.8	17.02	1098.88	1047.02	1150.75	530.2	1782.31	262.71	1066.09	74.28	70.05	78.5	30.84	118.59	21.39	76.64	26.72	19.84	33.59	0.4	158.66	34.83	13.21	135.13	111.82	158.45	3.08	499.63	118.12	100.49	561.51	503.09	619.93	100.8
Boloria polaris	Boloria polaris (Boisduval, 1829)	Nymphalidae	18	-2.06	-2.49	-1.64	-3.23	0.27	0.85	-2.21	25.56	23.97	27.16	18.94	29.34	3.2	26.77	500.08	465.17	534.99	418.38	697.77	70.2	481.28	40.58	36.52	44.65	24.47	54.01	8.17	41.41	5.86	3.95	7.78	2.51	16.42	3.85	4.23	9.89	7.18	12.6	4.6	24.03	5.45	8.21	156.22	136.31	176.13	97.42
Boloria selene	Boloria selene ([Schifferm�ller], 1775)	Nymphalidae	998	6.93	6.7	7.16	-3.1	15.91	3.65	7.82	19.01	18.76	19.27	9.15	29.55	4.09	19.25	793.83	772.94	814.73	418.38	3042.73	336.42	686.74	57.49	55.62	59.37	16.83	247.18	30.21	50.63	33.58	31.33	35.83	0.06	286.48	36.24	22.39	152.5	145.06	159.94	0.06	740.08	119.76	146.51	631.73	614.47	649	67.27
Boloria thore	Boloria thore (H�bner, 1806)	Nymphalidae	79	2.47	1.65	3.3	-3.72	9.36	3.69	2.64	20.01	19.09	20.94	14.44	29.34	4.13	18.6	982.26	900.48	1064.05	446.45	1782.31	365.13	1029.25	74	68.73	79.27	27.46	118.59	23.53	76.47	7.99	6.24	9.74	0.41	39.84	7.81	4.95	46.13	33.73	58.53	0.72	222.09	55.37	22.52	311.34	266.17	356.51	84.45
Boloria titania	Boloria titania (Esper, 1793)	Nymphalidae	141	6.75	6.29	7.21	0.85	14.05	2.79	6.79	18.47	18.06	18.88	14.44	26.69	2.48	18.03	1000.81	954.6	1047.02	558.4	1782.31	277.55	993.75	67.39	63.65	71.14	30.84	118.59	22.5	63.48	24.35	19.67	29.04	0.4	158.66	28.14	18.55	120.5	103.82	137.18	3.08	523.94	100.19	90.41	563.78	523.31	604.26	100.8
Borbo borbonica	Borbo borbonica (Boisduval, 1833)	Hesperiidae	1	17.41	NA	NA	17.41	17.41	NA	17.41	11.27	NA	NA	11.27	11.27	NA	11.27	699.64	NA	NA	699.64	699.64	NA	699.64	123.1	NA	NA	123.1	123.1	NA	123.1	450.89	NA	NA	450.89	450.89	NA	450.89	1034.3	NA	NA	1034.3	1034.3	NA	1034.3	1888.31	NA	NA	1888.31
Brenthis daphne	Brenthis daphne (Bergstr�sser, 1780)	Nymphalidae	323	10.6	10.28	10.92	0.85	16.68	2.9	10.76	18.27	18.01	18.54	13.37	23.91	2.4	17.94	822.57	795.27	849.87	424.76	1782.31	249.4	772.7	62.4	59.6	65.19	16.83	183.66	25.53	57.27	67.68	61.04	74.32	0.4	295.31	60.66	42.15	290.79	274.14	307.43	3.08	737.55	152.02	274.86	938.93	905.86	972	100.8
Brenthis hecate	Brenthis hecate ([Schifferm�ller], 1775)	Nymphalidae	190	10.62	10.26	10.98	1.88	16.31	2.51	10.62	18.91	18.6	19.22	13.28	23.91	2.19	18.95	794.77	756.85	832.68	424.76	1782.31	264.96	730.73	59.91	56.59	63.24	26.81	162.53	23.22	54.68	57.62	50.55	64.68	0.78	247.6	49.4	38.02	280.66	261.68	299.65	10.1	685.89	132.64	270.44	942.49	904.03	980.95	150.93
Brenthis ino	Brenthis ino (Rottemburg, 1775)	Nymphalidae	699	6.86	6.64	7.08	-1.05	14.36	3	7.54	19.6	19.38	19.82	11.39	27.63	3.02	19.33	741.56	724.53	758.58	424.76	1797.99	229.25	662.89	51.79	50.38	53.19	16.83	150.88	18.92	49.07	28.82	26.79	30.85	0.07	235.4	27.36	20.68	136.59	129.05	144.13	0.11	591.11	101.52	128.66	622.5	605.35	639.66	68.19
Brintesia circe	Brintesia circe (Fabricius, 1775)	Nymphalidae	416	11.07	10.81	11.34	1.28	16.75	2.74	11.03	17.96	17.75	18.18	11.35	23.91	2.24	17.71	796.98	772.79	821.17	407.97	1782.31	250.97	744.72	65.99	62.96	69.02	19.66	223.21	31.47	58.05	78.85	72.39	85.31	0.4	317.4	67.02	52.33	316.88	301.42	332.34	3.08	808.53	160.41	287.61	980.21	952.18	1008.23	100.8
Cacyreus marshalli	Cacyreus marshalli Butler, 1898	Lycaenidae	33	14.13	13.23	15.02	8.68	18.35	2.52	14.43	15.39	14.89	15.9	11.23	18.15	1.43	15.41	680.76	615.67	745.85	260.25	1016.48	183.57	686.74	66.66	57.96	75.36	31.51	125.41	24.55	61.12	206.63	166.32	246.94	28.22	419.28	113.68	172.92	577.48	489.19	665.77	115.39	1013.21	248.99	524.77	1324.26	1191.17	1457.34	547.07
Callophrys avis	Callophrys avis Chapman, 1909	Lycaenidae	37	14.57	13.88	15.25	8.68	17.93	2.06	14.82	14.74	13.96	15.52	9.98	18.87	2.34	14.98	785.4	703.32	867.47	449.38	1564.51	246.17	736.25	100.86	87.52	114.2	42.59	205.57	40.01	95.25	229.36	191.68	267.05	28.22	437.3	113.02	184.13	631.99	553	710.97	115.39	1033.83	236.9	615.84	1386.47	1275.02	1497.91	547.07
Callophrys rubi	Callophrys rubi (Linnaeus, 1758)	Lycaenidae	1192	8.57	8.33	8.8	-3.1	18.41	4.08	8.68	18.33	18.1	18.56	8.58	29.55	4.05	18.19	780.87	762.52	799.23	315.7	3042.73	323	683.95	61.2	59.35	63.04	16.83	247.18	32.41	52.67	60.79	56.31	65.26	0.07	450.89	78.67	29.69	227	215.55	238.44	0.3	1087.91	201.38	187.26	774.05	752.78	795.32	84.53
Carcharodus alceae	Carcharodus alceae (Esper, 1780)	Hesperiidae	615	11.14	10.89	11.4	0.85	18.41	3.23	10.62	17.86	17.63	18.09	9.98	24.3	2.86	17.64	746.08	728.7	763.47	363.79	1682.89	219.51	696.98	65.72	63.15	68.29	16.83	205.57	32.45	56.94	95.41	87.36	103.47	0.97	448.51	101.68	46.98	348.44	330.81	366.06	5.38	1087.91	222.56	275.5	1023.42	994.75	1052.09	111.96
Carcharodus baeticus	Carcharodus baeticus (Rambur, 1840)	Hesperiidae	56	13.12	12.2	14.05	1.7	18.41	3.44	13.61	16.6	16.17	17.03	11.51	19.17	1.6	17.08	708.57	642.38	774.76	407.97	1544	247.17	637.13	71.12	63.06	79.19	34.1	167.15	30.1	62.86	154.23	124.54	183.91	0.97	448.51	110.84	131.84	474.6	404.41	544.79	7.36	1087.91	262.1	466.2	1187.45	1071.13	1303.77	149.95
Carcharodus flocciferus	Carcharodus flocciferus (Zeller, 1847)	Hesperiidae	277	9.92	9.56	10.28	1.28	17.56	3.06	10.08	18.56	18.27	18.84	13.37	23.91	2.41	18.33	844.02	813.11	874.92	407.97	1682.89	261.27	790.47	64.84	61.88	67.8	21.55	162.53	25.06	59.22	58.02	50.62	65.42	0.4	358.6	62.55	32.51	262.17	243.54	280.8	3.08	866.42	157.49	237.38	883.42	846.74	920.1	100.8
Carcharodus lavatherae	Carcharodus lavatherae (Esper, 1783)	Hesperiidae	146	10.12	9.61	10.63	0.85	17.91	3.14	10.51	18.07	17.71	18.43	11.39	22.59	2.21	17.73	846.55	805.8	887.31	407.97	1544	249.14	808.13	61.64	57.9	65.38	26.3	157.39	22.86	56.91	59.65	49.65	69.65	0.78	448.51	61.15	39.13	265.28	239.06	291.5	5.38	1064.24	160.29	254.34	874.95	820.98	928.92	111.96
Carcharodus orientalis	Carcharodus orientalis Reverdin, 1913	Hesperiidae	54	13.48	12.92	14.04	8.77	18.17	2.05	13.51	18.27	17.74	18.8	13.76	23.89	1.95	18.25	676.4	627.59	725.22	482.4	1410.8	178.85	620.77	80.65	70.23	91.07	30.81	183.66	38.18	77.32	119.68	98.19	141.18	16.7	343.48	78.76	96.1	432.99	387.42	478.57	142.88	888.83	166.97	405.01	1251.75	1181.01	1322.49	730.9
Carcharodus stauderi	Carcharodus stauderi Reverdin, 1913	Hesperiidae	2	18.14	17.67	18.61	18.1	18.17	0.05	18.14	15.66	9.3	22.01	15.16	16.16	0.71	15.66	704.69	534.94	874.44	691.33	718.05	18.89	704.69	147.69	89.81	205.56	143.13	152.24	6.44	147.69	352.88	233.43	472.34	343.48	362.29	13.3	352.88	897.01	793.12	1000.9	888.83	905.19	11.56	897.01	1915.98	1811.31	2020.64	1907.74
Carterocephalus palaemon	Carterocephalus palaemon (Pallas, 1771)	Hesperiidae	585	6.9	6.62	7.17	-2.59	13.96	3.35	7.91	19.7	19.4	20	9.17	29.55	3.68	19.44	785.21	761.22	809.2	432.32	3042.73	295.39	687.28	55.99	53.99	57.99	16.83	242.55	24.65	51.39	29.32	27.13	31.51	0.32	158.41	27.02	20.36	149.06	140.63	157.49	0.55	483.47	103.86	158.57	643.1	623.05	663.16	92.27
Carterocephalus silvicolus	Carterocephalus silvicolus (Meigen, 1829)	Hesperiidae	222	5.19	4.85	5.53	-1.06	9.36	2.56	5.44	21.93	21.55	22.31	15.75	27.72	2.89	21.95	621.1	611.1	631.1	491.89	1094.37	75.6	617.11	47.09	45.76	48.41	24.27	81.43	10	47.15	19.21	17.89	20.53	0.49	50.51	9.98	18.19	83.66	75.2	92.13	1.46	228.79	64.02	59.81	533.08	510.87	555.29	105.42
Celastrina argiolus	Celastrina argiolus (Linnaeus, 1758)	Lycaenidae	1190	9.14	8.92	9.35	-2.2	18.64	3.81	9.01	18.23	18.02	18.44	8.58	29.55	3.64	18.2	763.1	747.57	778.64	315.7	2908.6	273.13	684.37	61.13	59.33	62.92	16.83	247.18	31.6	53.09	66.88	62.25	71.51	0.32	448.51	81.49	33.69	247.97	236.37	259.58	0.55	1064.24	204.05	199.44	823.54	802.81	844.26	92.27
Charaxes jasius	Charaxes jasius (Linnaeus, 1767)	Nymphalidae	127	14.77	14.43	15.11	8.68	18.41	1.96	15.06	15.59	15.23	15.94	9.98	20.75	2.01	15.73	752.56	713.38	791.74	407.97	1564.51	223.11	701.03	98.12	91.6	104.64	34.33	205.57	37.15	93.21	213.03	194.46	231.6	21.31	450.89	105.77	206.75	601.94	563.97	639.91	115.39	1087.91	216.23	593.45	1401.47	1348.58	1454.36	547.07
Chazara briseis	Chazara briseis (Linnaeus, 1764)	Nymphalidae	353	10.29	10.01	10.57	0.85	17.91	2.64	10.16	18.13	17.9	18.36	11.59	23.03	2.19	18.01	782.68	759.22	806.13	260.25	1682.89	224.08	734.09	58.27	55.75	60.79	16.83	162.53	24.07	53.82	63.71	57.11	70.31	0.97	448.51	63.04	40.33	274.26	258.51	290.01	5.38	1064.24	150.46	236.2	904.87	876.23	933.5	111.96
Chazara prieuri	Chazara prieuri (Pierret, 1837)	Nymphalidae	8	12.51	11.12	13.9	9.33	14.43	1.66	12.88	17.79	17.39	18.19	17.12	18.73	0.48	17.73	493.25	423.4	563.11	408.39	638.45	83.56	466.61	39.7	36.38	43.01	34.1	47.27	3.97	39.41	99.84	62.11	137.56	25.53	160.71	45.12	102.46	368.7	253.23	484.18	133.37	555.16	138.12	377.17	1053.64	846.87	1260.41	617.55
Chilades trochylus	Chilades trochylus (Freyer, 1844)	Lycaenidae	19	13.99	12.81	15.17	9.9	16.88	2.45	14.9	17.31	16.26	18.36	13.77	20.7	2.17	17.26	647.47	603.86	691.08	491.49	792.3	90.48	627.9	91.3	71.52	111.08	29.63	152.28	41.04	83.71	153.72	104.25	203.19	22.37	324.17	102.63	146.8	488.84	385.29	592.39	199.9	818.75	214.85	505.37	1313.66	1161.35	1465.98	848.72
Coenonympha arcania	Coenonympha arcania (Linnaeus, 1760)	Nymphalidae	736	9.04	8.85	9.23	0.85	15.96	2.63	8.86	18.79	18.61	18.97	10.34	24.37	2.52	18.93	772.28	755.2	789.36	424.75	1782.31	236.03	705.38	58.04	56.28	59.81	16.83	205.57	24.38	53.92	44.25	41.05	47.45	0.4	273.45	44.18	27.9	218.37	209.22	227.52	3.08	703.98	126.47	195.66	805.92	787.13	824.71	100.8
Coenonympha corinna	Coenonympha corinna (H�bner, 1806)	Nymphalidae	17	14.82	14.14	15.49	12.27	16.36	1.32	15.17	14.76	14.37	15.15	13.89	16.46	0.76	14.53	683	633.32	732.69	533.67	817.49	96.64	676.13	90.51	84.59	96.43	70.49	111.19	11.52	89.29	224.99	193.77	256.21	125.31	317.4	60.72	221.77	583.57	515.71	651.43	353.21	766.57	131.99	593.45	1343.71	1234.33	1453.09	951.36
Coenonympha dorus	Coenonympha dorus (Esper, 1782)	Nymphalidae	107	12.67	12.1	13.24	3.25	18.41	2.96	13	15.7	15.29	16.11	9.5	18.72	2.13	16.02	814.81	762.47	867.16	371.92	1762.13	273.11	803.37	83.13	74.92	91.35	30.16	223.21	42.85	65.97	149.2	128.45	169.95	0.97	444.92	108.27	127.69	450	401.86	498.14	5.38	1087.91	251.16	425.12	1115.21	1038.76	1191.67	166.78
Coenonympha gardetta	Coenonympha gardetta (Prunner, 1798)	Nymphalidae	61	5.91	5.17	6.65	0.85	11.55	2.97	5.91	16.89	16.6	17.18	14.44	19.28	1.17	16.61	1219.68	1161.73	1277.63	769.72	1782.31	233.88	1217.35	78.47	73.27	83.66	35.25	118.59	20.98	81.83	16.74	12.09	21.39	0.4	71.01	18.78	8.89	96.34	75.35	117.33	3.08	310.04	84.71	77.48	457.17	395.29	519.05	100.8
Coenonympha glycerion	Coenonympha glycerion (Borkhausen, 1788)	Nymphalidae	574	8.06	7.84	8.27	0.85	15.91	2.63	8.42	19.97	19.74	20.2	10.4	27.54	2.77	20.08	736.54	717.34	755.73	363.79	1782.31	234.13	655.8	57.6	55.86	59.35	16.83	205.57	21.26	53.6	31.4	28.89	33.9	0.4	291.74	30.52	23.05	181.36	172.57	190.14	3.08	705.12	107.18	180.35	745.03	725.4	764.66	100.8
Coenonympha hero	Coenonympha hero (Linnaeus, 1760)	Nymphalidae	173	7.44	7.12	7.75	1.39	11.55	2.12	7.67	18.86	18.52	19.21	14.63	23.23	2.3	18.62	739.71	718.93	760.5	492.09	1215.36	138.52	701.76	46.27	43.86	48.68	16.83	96.07	16.05	45.55	31.88	28.81	34.95	3.75	114.51	20.46	25.35	144.41	131.89	156.92	13.45	366.73	83.39	131.53	651.56	626.99	676.12	242.68
Coenonympha leander	Coenonympha leander (Esper, 1784)	Nymphalidae	27	10.27	9.52	11.03	7.04	15.96	1.9	9.85	19.91	19.38	20.44	16.73	22.9	1.34	20.07	754.44	695.52	813.36	560.2	1098.63	148.95	727.37	62.12	49.27	74.96	30.81	162.53	32.46	50.61	37.69	21.27	54.12	10.32	218.54	41.53	26.17	240.49	195.66	285.33	104.9	660.75	113.34	214.59	915.61	829.82	1001.4	571.79
Coenonympha oedippus	Coenonympha oedippus (Fabricius, 1787)	Nymphalidae	52	10.2	9.53	10.86	3.25	13.75	2.38	10.75	18.03	17.3	18.75	13.92	22.55	2.6	17.99	925.25	848.32	1002.18	516.57	1682.89	276.32	951.15	56.85	50.51	63.2	19.66	118.59	22.79	52.58	63.04	48.03	78.05	0.97	205.66	53.91	38.91	284.06	246.59	321.54	7.36	575.76	134.6	282.72	914.91	843.16	986.67	169.91
Coenonympha orientalis	Coenonympha orientalis Rebel, 1910	Nymphalidae	11	9.13	7.85	10.42	5.99	12.11	1.91	9.36	19.16	18.79	19.53	18.37	20.14	0.55	18.99	1084.93	963.08	1206.77	792.3	1434.25	181.37	1147.36	76.17	54.92	97.42	51.94	141	31.63	61.49	26.49	13.38	39.6	5.53	73.91	19.51	23.97	185.28	128.54	242.02	66.81	352.04	84.46	196.99	773.89	641.41	906.37	457.33
Coenonympha pamphilus	Coenonympha pamphilus (Linnaeus, 1758)	Nymphalidae	1371	8.96	8.76	9.17	-3.1	18.64	3.89	8.91	18.13	17.92	18.33	8.58	29.55	3.85	18.16	793.06	775.94	810.18	315.7	3042.73	323.22	696.19	62.12	60.39	63.85	16.83	247.18	32.66	53.47	63.99	59.76	68.22	0.07	439.37	79.79	32.51	240.92	230.23	251.62	0.11	1035.05	201.82	195.26	804.59	784.99	824.2	68.19
Coenonympha rhodopensis	Coenonympha rhodopensis Elwes, 1900	Nymphalidae	39	10.72	10.03	11.41	6.3	15.96	2.13	10.64	19.16	18.68	19.63	16.73	22.59	1.47	19.31	856.65	782.24	931.05	482.4	1434.25	229.53	842.32	65.54	54.87	76.21	30.84	162.53	32.91	55.52	48.71	35.1	62.33	7.39	218.54	42	36.73	260.43	220.89	299.96	84.7	660.75	121.96	230.82	933.43	856.53	1010.33	531.49
Coenonympha thyrsis	Coenonympha thyrsis (Freyer, 1846)	Nymphalidae	9	16.54	15.98	17.11	15.4	18.04	0.74	16.45	14.05	13.75	14.35	13.43	14.69	0.39	14.01	735.73	680.72	790.73	582.85	827.14	71.56	744.38	147.29	136.8	157.77	117.18	162.69	13.64	150.15	299.62	263.41	335.83	239.29	399.94	47.11	289.52	769.18	697.92	840.45	640.86	961.31	92.71	753.7	1672.38	1572.51	1772.24	1465.46
Coenonympha tullia	Coenonympha tullia (M�ller, 1764)	Nymphalidae	553	6.36	6.11	6.61	-2.46	12.23	3.03	7.26	19.02	18.63	19.41	8.58	29.55	4.65	19.12	805.62	776.5	834.73	428.69	3042.73	348.54	681.66	54.88	52.55	57.2	16.83	242.55	27.84	47.76	27.44	25.77	29.1	0.48	113.04	19.93	20.82	118.32	111.59	125.06	1.74	362.8	80.65	114.09	565.52	549.34	581.69	149.8
Colias alfacariensis	Colias alfacariensis Ribbe, 1905	Pieridae	494	9.94	9.7	10.19	0.85	16.62	2.78	10.01	18.33	18.12	18.53	9.98	24.3	2.34	18.16	811.35	788.72	833.99	339.32	1782.31	256.04	754.32	58.58	56.43	60.73	16.83	163.4	24.3	53.46	55.66	50.87	60.46	0.4	424.67	54.2	36.32	260.07	247.43	272.72	3.08	983.39	143.05	237.31	877.48	852.02	902.95	100.8
Colias aurorina	Colias aurorina Herrich-Sch�ffer, 1850	Pieridae	14	12.35	11.35	13.35	9.78	15.96	1.73	12.15	18.04	17.32	18.75	16.01	20.19	1.24	18.25	774.59	682.9	866.29	560.2	1070.01	158.81	744.72	97.47	78.16	116.78	32.98	162.53	33.45	100.27	80.26	47.58	112.95	19.42	218.54	56.61	63.01	325.38	246.3	404.46	142.88	660.75	136.96	281.69	1065.14	937.11	1193.18	730.9
Colias balcanica	Colias balcanica Rebel, 1903	Pieridae	13	9.04	7.88	10.19	6.3	13.6	1.91	8.95	19.94	19.48	20.41	18.66	21.09	0.76	19.97	791.83	667.58	916.09	482.4	1110.63	205.62	693.58	44.9	38.03	51.76	29.63	72.06	11.37	42.83	24.13	11.22	37.04	8.92	89.83	21.36	19.32	188.29	133.61	242.97	100.33	440	90.48	186.88	790.84	662.76	918.93	536.89
Colias chrysotheme	Colias chrysotheme (Esper, 1781)	Pieridae	36	9.42	8.94	9.91	5.77	11.26	1.43	9.56	21.15	20.73	21.57	18.65	23.91	1.24	21.07	642.2	589.84	694.56	436.85	1131.46	154.76	591.23	54.67	48.75	60.59	33	97.84	17.49	50.1	25.82	22.46	29.18	6.03	41.95	9.93	24.48	238.02	214.31	261.73	68.79	337.54	70.07	239.83	924.44	865.3	983.59	470.28
Colias crocea	Colias crocea (Geoffroy, 1785)	Pieridae	1028	10.69	10.49	10.89	-0.1	18.64	3.33	10.16	17.12	16.92	17.32	8.58	24.33	3.32	17.21	798.28	780.9	815.66	260.25	2507.04	283.96	731.72	66.09	64.07	68.11	16.83	223.21	33.01	57.39	90.63	84.72	96.55	0.78	450.89	96.61	50.69	321.3	307.72	334.88	2.39	1087.91	221.86	251.4	951.81	928.53	975.09	111.96
Colias erate	Colias erate (Esper, 1803)	Pieridae	138	10.03	9.71	10.36	5.42	14.89	1.92	10.4	21.12	20.88	21.37	17.3	24.38	1.47	21.03	632.06	613	651.12	363.79	988.37	113.23	604.7	54.11	51.49	56.74	25.22	104.97	15.59	53.22	34.06	30.14	37.98	7.21	162.94	23.29	28.94	262.46	247.74	277.19	82.36	536.93	87.49	277.32	975.38	940.95	1009.8	492.86
Colias hecla	Colias hecla Lefebvre, 1836	Pieridae	24	-2.26	-2.6	-1.91	-3.72	-0.62	0.82	-2.41	24.31	23.16	25.45	19.48	29.04	2.71	24.41	618.32	547.36	689.28	446.45	1094.37	168.05	574.72	49.19	43.94	54.44	25.45	69.31	12.43	51.1	4.73	2.85	6.62	0.98	19.3	4.47	3.48	7.5	4.64	10.37	1.3	29.61	6.79	5.37	129.89	115.82	143.96	84.53
Colias hyale	Colias hyale (Linnaeus, 1758)	Pieridae	682	8.37	8.2	8.54	0.85	14.98	2.31	8.58	19.16	18.95	19.38	10.34	27.17	2.86	19.36	730.95	715.2	746.71	315.7	1782.31	209.56	669.71	52.14	50.73	53.56	16.83	118.59	18.82	49.94	35.03	32.88	37.18	0.78	218.33	28.62	27.15	188.86	181.48	196.23	5.38	631.36	98.07	186.08	754.62	738.01	771.24	111.96
Colias myrmidone	Colias myrmidone (Esper, 1781)	Pieridae	94	8.27	7.92	8.62	1.76	11.26	1.7	8.25	20.47	20.19	20.74	16.23	23.14	1.34	20.59	741.98	691.04	792.92	436.85	1577.23	248.7	661.77	64.4	60.43	68.38	33	117.38	19.42	60.38	21.41	19.52	23.3	3.52	41.95	9.23	21.38	187.74	173	202.49	19.51	337.54	72	184.5	789.65	750.46	828.83	178.32
Colias palaeno	Colias palaeno (Linnaeus, 1760)	Pieridae	417	3.62	3.31	3.93	-3.72	10.58	3.25	3.54	21.49	21.12	21.86	12.74	29.55	3.86	21.26	743.65	716.76	770.53	418.38	2606.14	279.33	635.64	54.38	52.31	56.46	25.45	218.38	21.55	48.58	13.83	12.83	14.82	0.07	69.65	10.33	12.29	56.93	51.32	62.54	0.3	278.51	58.26	34.54	410.39	392.1	428.69	84.45
Colias phicomone	Colias phicomone (Esper, 1780)	Pieridae	83	6.76	6.02	7.49	0.85	13.7	3.35	6.57	16.83	16.52	17.15	13.84	20.68	1.46	16.4	1125.5	1073.61	1177.4	530.2	1637.5	237.68	1077.52	75.14	70.64	79.63	38.08	118.59	20.59	78.15	28.34	20.27	36.4	0.4	158.66	36.93	13.34	129.27	102.54	156	3.08	499.63	122.42	89.38	526.89	461.59	592.18	100.8
Colias tyche	Colias tyche Boeber, 1812	Pieridae	6	-2.36	-3.95	-0.77	-3.72	0.01	1.51	-2.99	22.72	19.55	25.89	18.94	26.46	3.02	23.52	615.2	495.26	735.14	471.88	740.42	114.29	652.1	48.76	40.33	57.2	35.48	59.06	8.04	50.46	6.02	0.32	11.71	1.37	13.58	5.43	3.62	9.22	0.05	18.38	1.8	20.51	8.73	5.37	110.81	83.62	138.01	80.23
Colotis evagore	Colotis evagore (Klug, 1829)	Pieridae	10	15.01	13.65	16.36	12.27	18.35	1.9	14.94	16.64	15.32	17.96	12.22	18.64	1.85	16.88	497.79	438.96	556.62	371.92	674.17	82.24	491.26	62.66	43.56	81.76	36.38	122.51	26.7	55.1	211.72	128.38	295.06	79.09	425.86	116.51	201.37	610.93	436.68	785.18	301.62	1008.82	243.59	603.18	1410.69	1167.11	1654.27	940.25
Cupido alcetas	Cupido alcetas (Hoffmannsegg, 1803)	Lycaenidae	146	10.81	10.37	11.24	0.85	15.82	2.66	11.14	18.18	17.82	18.55	13.92	22.55	2.25	17.78	844.04	806.93	881.15	436.85	1682.89	226.86	837.22	60.96	57.46	64.46	26.41	133.78	21.39	55.92	66.37	57.97	74.78	0.97	249.05	51.4	48.22	296.56	274.68	318.45	6.26	674.47	133.79	297.4	952.29	907.06	997.52	111.96
Cupido argiades	Cupido argiades (Pallas, 1771)	Lycaenidae	478	9.42	9.2	9.64	1.28	15.46	2.45	9.43	18.93	18.68	19.17	10.34	24.45	2.72	19.26	766.25	745.56	786.93	315.7	1682.89	230.16	708.55	55.6	53.71	57.48	16.83	142.5	20.99	52.73	46.8	42.95	50.65	0.4	235.4	42.85	31.16	237.39	226.68	248.1	3.08	631.36	119.13	219.25	850.38	828.48	872.29	100.8
Cupido decoloratus	Cupido decoloratus (Staudinger, 1886)	Lycaenidae	67	9.57	9.12	10.02	5.77	14.03	1.85	9.42	20.83	20.58	21.08	18.65	23.63	1.03	20.64	645.13	614.26	676.01	475.8	1131.46	126.59	607.09	53.83	49.82	57.84	25.22	95	16.43	52.39	30.83	25.35	36.3	6.03	114.04	22.44	24.64	240.76	220	261.51	68.79	460.47	85.1	230.68	920.91	873.95	967.86	470.28
Cupido lorquinii	Cupido lorquinii (Herrich-Sch�ffer, 1850)	Lycaenidae	17	15.85	14.99	16.71	11.53	17.72	1.68	16.45	14.57	13.14	16	9.98	18.64	2.78	14.8	623.69	563.72	683.67	454.73	919.05	116.64	610.75	97.4	83.4	111.4	53.3	137.72	27.23	107.91	294.66	233.35	355.97	64.23	437.3	119.24	293.61	770.83	648.32	893.35	262.25	1033.83	238.29	807.03	1589.49	1432.87	1746.11	871.78
Cupido minimus	Cupido minimus (Fuessly, 1775)	Lycaenidae	753	8.76	8.52	8.99	-2.89	17.84	3.26	8.69	17.77	17.54	18	8.58	27.17	3.26	17.84	817.26	796.78	837.75	407.97	3039.21	286.35	738.2	59.04	57.01	61.07	16.83	236.72	28.4	52.73	51.43	47.14	55.71	0.07	419.28	59.88	31.37	212.48	201.14	223.82	0.11	1017.97	158.53	185.19	758.28	735.88	780.68	68.19
Cupido osiris	Cupido osiris (Meigen, 1829)	Lycaenidae	131	10.62	10.1	11.14	1.7	16.17	3	10.8	17.68	17.33	18.02	13.37	22.15	2.02	17.35	821.91	783.82	859.99	434.28	1544	220.33	804.2	63.97	59.46	68.48	26.81	162.53	26.08	58.05	68.14	57.94	78.35	0.78	293.61	59.05	50.71	279.65	252.85	306.46	5.38	772.73	155.08	260.59	903.7	848.97	958.43	149.95
Danaus chrysippus	Danaus chrysippus (Linnaeus, 1758)	Nymphalidae	38	15.19	14.53	15.86	8.68	18.35	2.02	15.35	15.27	14.66	15.89	9.98	18.63	1.87	15.44	746.84	680.35	813.33	335.81	1316.98	202.3	743.93	112.2	99.25	125.14	42.36	196.8	39.4	114.83	231.23	195.37	267.09	28.22	450.89	109.11	210.47	635.43	560.31	710.55	115.39	1064.24	228.54	623.76	1463.32	1355.44	1571.21	547.07
Danaus plexippus	Danaus plexippus (Linnaeus, 1758)	Nymphalidae	15	15.98	15	16.96	11.1	17.93	1.77	16.45	13.21	11.9	14.52	9.98	17.66	2.36	12.22	698.96	563.36	834.55	414.75	1316.29	244.86	632.06	110.89	91.16	130.62	46.84	180.65	35.63	115.08	329.29	265.89	392.69	56.45	450.89	114.49	374.87	825.11	698.7	951.51	247.63	1064.24	228.26	904.05	1631.31	1463.8	1798.82	837.5
Erebia aethiopella	Erebia aethiopella (Hoffmannsegg, 1806)	Nymphalidae	10	7.27	4.26	10.28	1.28	13.43	4.2	8.77	15.86	15.47	16.25	15.22	16.94	0.55	15.79	1108.95	946.29	1271.61	840.69	1463.42	227.39	1016.46	74.29	61.27	87.31	52.52	105.94	18.2	71.3	33.63	3.15	64.11	0.4	141.44	42.61	30.15	135.63	32.42	238.85	3.08	447.03	144.28	129.92	519.65	262.09	777.21	100.8
Erebia aethiops	Erebia aethiops (Esper, 1777)	Nymphalidae	326	8.1	7.86	8.35	0.85	14.36	2.25	8.3	17.77	17.43	18.1	8.78	23.24	3.08	18.21	956.83	914.51	999.14	483.92	3042.73	388.38	856.1	68.36	64.86	71.87	16.83	242.55	32.17	62.15	29.4	26.77	32.03	0.4	158.66	24.13	24.94	169.96	160.19	179.73	3.08	523.94	89.64	167.58	684.85	659.27	710.42	100.8
Erebia alberganus	Erebia alberganus (Prunner, 1798)	Nymphalidae	65	6.96	5.99	7.94	0.85	14.95	3.94	6.46	17.06	16.66	17.46	14.44	22.59	1.61	16.62	1123.54	1062.14	1184.93	585.68	1577.23	247.76	1077.52	75.22	69.87	80.58	37.29	141	21.62	73.27	27.73	18.34	37.12	0.4	197.73	37.91	13.25	138.18	104.22	172.14	3.08	578.88	137.04	84.87	556.14	467.99	644.29	100.8
Erebia calcaria	Erebia calcaria Lorkovic, 1953	Nymphalidae	9	8.3	6.47	10.12	5.56	12.52	2.38	8.33	18.45	17.4	19.5	16.08	21.35	1.37	18.49	1386.32	1154.01	1618.63	951.54	1782.31	302.22	1371.13	89.66	76.85	102.46	52.28	103.32	16.66	98.87	21.06	10.69	31.43	4.95	39.84	13.49	18.73	165.5	92.55	238.44	59.02	354.03	94.9	172.79	692.63	498.89	886.36	379.49
Erebia cassioides	Erebia cassioides (Reiner & Hohenwarth, 1792)	Nymphalidae	65	8.01	7.31	8.72	1.28	14.72	3.4	8.64	16.91	16.51	17.32	10.72	22.59	1.94	16.5	1042.27	994.66	1089.88	572.99	1782.31	228.6	1018.5	67.28	62.73	71.82	29.39	144.36	21.82	62.55	39.92	29.21	50.63	0.4	291.74	51.42	22.37	167.72	138.05	197.39	3.08	705.12	142.45	134.89	625.63	559.55	691.7	100.8
Erebia christi	Erebia christi R�tzer, 1890	Nymphalidae	1	1.7	NA	NA	1.7	1.7	NA	1.7	15.28	NA	NA	15.28	15.28	NA	15.28	1544	NA	NA	1544	1544	NA	1544	89.38	NA	NA	89.38	89.38	NA	89.38	0.97	NA	NA	0.97	0.97	NA	0.97	14.73	NA	NA	14.73	14.73	NA	14.73	149.95	NA	NA	149.95
Erebia claudina	Erebia claudina (Borkhausen, 1789)	Nymphalidae	8	5.52	3.9	7.15	2.64	8.61	1.94	5.35	18.11	16.99	19.23	16.12	19.87	1.34	18.17	1364.69	1204.31	1525.07	1069.7	1577.23	191.83	1406.92	98.85	93.89	103.82	88.79	106.13	5.94	99.17	7.96	3.88	12.03	3.97	18.34	4.88	6.38	76.83	29.2	124.47	19.67	184.27	56.98	57.14	449.39	286.81	611.97	197.5
Erebia disa	Erebia disa (Becklin, 1791)	Nymphalidae	36	-1.44	-1.8	-1.08	-3.1	0.95	1.05	-1.65	25.88	24.75	27.01	18.54	29.55	3.35	27.39	546.95	494.87	599.04	418.38	1094.37	153.94	507.1	44.68	40.96	48.4	24.47	69.9	10.99	43.03	5.62	3.96	7.28	1.3	29.52	4.89	4.14	10.17	7.8	12.54	2.29	43.3	7	8.45	187.1	170.61	203.58	105.42
Erebia embla	Erebia embla (Becklin, 1791)	Nymphalidae	123	1.77	1.4	2.14	-3.1	5.88	2.09	2.1	25.15	24.72	25.57	20.16	29.55	2.38	25.28	586.24	574.85	597.63	428.69	735.21	63.81	595.9	47.18	45.95	48.4	27.46	63.3	6.84	46.17	10.26	9.4	11.11	1.46	20.48	4.79	10.29	26.07	23.16	28.98	4.24	90.41	16.29	24.55	353.27	335.64	370.9	127.19
Erebia epiphron	Erebia epiphron (Knoch, 1783)	Nymphalidae	137	7.52	6.98	8.07	0.85	14.95	3.24	7.5	17.08	16.67	17.49	10.4	23.24	2.43	16.94	1088.96	1025.13	1152.79	530.2	3042.73	377.78	1018.5	77.67	72.53	82.81	30.84	242.55	30.42	76.64	32.41	25.52	39.3	0.4	197.73	40.76	15.77	152.28	130.89	173.67	3.08	578.88	126.6	115.39	599.49	549.04	649.94	100.8
Erebia epistygne	Erebia epistygne (H�bner, 1819)	Nymphalidae	24	10.93	9.91	11.94	3.58	13.91	2.41	11.24	16.87	16.43	17.3	14.91	18.69	1.03	16.87	740.67	651.89	829.46	434.28	1289.77	210.26	699.28	55.97	50.14	61.81	35.83	86.08	13.82	54.94	73.17	53.18	93.17	0.99	165.53	47.35	61.22	271.56	210.36	332.77	5.38	502.66	144.95	254.34	857.27	735.48	979.07	166.78
Erebia eriphyle	Erebia eriphyle (Freyer, 1836)	Nymphalidae	34	4.44	3.7	5.19	0.85	8.61	2.14	4.41	16.86	16.36	17.36	14.44	19.87	1.43	16.5	1270.11	1204.76	1335.46	905.42	1577.23	187.29	1272.14	90.2	85.19	95.21	51.68	118.59	14.35	90.94	7.58	5.14	10.02	0.78	29.55	6.99	5.06	57.12	40.34	73.89	6.26	184.27	48.08	47.22	350.99	287.58	414.4	111.96
Erebia euryale	Erebia euryale (Esper, 1805)	Nymphalidae	203	7.74	7.36	8.13	0.85	14.95	2.78	7.79	18.32	18.01	18.63	10.72	23.24	2.23	18.6	961.03	924.64	997.42	482.4	1782.31	262.94	927.14	70.1	67.41	72.78	29.63	118.59	19.39	69.97	28.72	23.3	34.14	0.4	291.74	39.19	17.86	162.82	146.74	178.89	3.08	705.12	116.13	149.61	659.64	622.06	697.22	100.8
Erebia flavofasciata	Erebia flavofasciata Heyne, 1895	Nymphalidae	5	3.93	1.64	6.23	1.7	6.12	1.85	3.21	15.8	15.19	16.4	15.28	16.47	0.49	15.74	1320.71	1085.56	1555.86	1101.24	1544	189.38	1371.13	91.84	77.51	106.17	77.34	107.06	11.54	89.38	3.57	0.97	6.17	0.97	5.59	2.09	4.65	36.92	7.14	66.7	14.73	65.51	23.99	29.6	278.17	137.04	419.31	149.95
Erebia gorge	Erebia gorge (Esper, 1805)	Nymphalidae	92	6.89	6.2	7.57	0.85	14.95	3.3	6.79	17.54	17.12	17.95	13.84	23.24	2.01	17.12	1080.06	1024.02	1136.1	565.4	1782.31	270.6	1054.33	76.01	71.82	80.21	34.83	118.59	20.27	78.88	25.79	18.27	33.32	0.4	197.73	36.35	11.73	134.83	109.87	159.78	3.08	578.88	120.52	102.42	562.4	498.69	626.11	100.8
Erebia gorgone	Erebia gorgone Boisduval, 1833	Nymphalidae	13	9.57	7.62	11.53	4.49	13.7	3.24	10.24	16.14	15.74	16.54	15.31	17.74	0.67	16.02	975.28	836.33	1114.24	530.2	1285.86	229.95	935.3	54.8	50.07	59.52	41.4	64.97	7.82	56.09	68.95	39.41	98.49	4.32	148.36	48.89	78.09	238.86	141.3	336.43	15.31	499.63	161.45	269.54	732.1	517.73	946.47	206.38
Erebia hispania	Erebia hispania Butler, 1868	Nymphalidae	17	10.09	8.47	11.7	4.49	14.5	3.14	11.53	16.42	15.91	16.93	15.3	18.34	0.99	16.11	900.97	767.52	1034.43	483.59	1285.86	259.56	911.6	55.82	52.06	59.58	41.4	64.97	7.31	57.13	72.07	47.96	96.19	4.32	148.36	46.9	78.09	254.02	173.5	334.53	15.31	503.86	156.6	269.54	776.22	599.26	953.18	206.38
Erebia lefebvrei	Erebia lefebvrei Boisduval, 1828	Nymphalidae	12	8.98	7.06	10.91	4.49	12.43	3.04	10.1	15.86	15.6	16.12	15.3	16.5	0.41	15.97	1027.34	910.91	1143.76	755.97	1285.86	183.23	998.67	56.15	51.69	60.61	42.24	64.97	7.02	57.14	59.55	31.08	88.01	4.32	125.17	44.81	66.1	203.98	111.15	296.81	15.31	389.38	146.1	238.47	657.28	451.19	863.37	206.38
Erebia ligea	Erebia ligea (Linnaeus, 1758)	Nymphalidae	564	5.51	5.21	5.8	-3.1	14.95	3.54	5.88	19.96	19.67	20.24	11.12	29.55	3.41	19.52	838.15	809.59	866.71	454.01	3039.21	345.31	719.12	61.62	59.24	64.01	25.45	247.18	28.83	53.12	19.86	18.16	21.56	0.06	197.73	20.54	16.7	99.98	92.13	107.83	0.06	578.88	94.97	68.46	522.69	501.37	544.01	67.27
Erebia manto	Erebia manto ([Schifferm�ller], 1775)	Nymphalidae	89	6.57	5.94	7.2	0.85	13.57	2.98	6.57	17.42	17.04	17.79	14.44	22.85	1.79	17.26	1130.76	1080.36	1181.16	647.99	1782.31	239.24	1077.52	76.03	71.43	80.64	31.27	118.59	21.86	80.35	22	15.67	28.34	0.4	158.66	30.07	11.66	119.96	97.86	142.06	3.08	495.05	104.9	95.45	528.6	471.03	586.17	100.8
Erebia medusa	Erebia medusa (Fabricius, 1787)	Nymphalidae	361	8.4	8.17	8.64	0.85	15.96	2.27	8.49	18.98	18.76	19.19	13.39	24.37	2.04	19	823.66	797.41	849.92	482.4	1782.31	253.63	737.04	61.4	59.01	63.79	16.83	162.53	23.09	58.77	29.86	27.02	32.7	0.78	218.54	27.43	23.16	188.69	179.03	198.36	6.83	660.75	93.37	184.73	752.96	729.43	776.5	111.96
Erebia melampus	Erebia melampus (Fuesslin, 1775)	Nymphalidae	56	5.74	4.88	6.59	0.85	13.43	3.2	5.67	16.95	16.54	17.36	14.44	21.36	1.53	16.5	1226.13	1168.92	1283.33	840.69	1682.89	213.61	1216.94	83	78.03	87.98	41.66	118.59	18.57	87.52	14.99	9.18	20.8	0.4	141.44	21.69	6.38	93.87	67.94	119.8	3.08	447.03	96.83	62.83	449.44	374.65	524.22	100.8
Erebia melas	Erebia melas (Herbst, 1796)	Nymphalidae	31	10.69	9.74	11.63	5.12	15.96	2.57	10.64	19.25	18.78	19.72	16.46	21.44	1.29	19.54	793.12	702.04	884.21	525.62	1682.89	248.32	737.04	78.04	65.45	90.62	29.63	162.53	34.31	77.61	52.7	35.14	70.27	4.59	218.54	47.88	32.84	266.61	219.71	313.51	80.99	660.75	127.86	237.38	951.2	860.04	1042.37	517.57
Erebia meolans	Erebia meolans (Prunner, 1798)	Nymphalidae	139	8.94	8.38	9.5	0.85	15.91	3.33	9.49	16.57	16.31	16.82	10.72	21.36	1.54	16.61	975.69	938.57	1012.82	477.64	1577.23	221.35	945.54	62.61	59.16	66.06	26.7	111.1	20.57	58.87	54.68	45.33	64.03	0.4	291.74	55.74	41.03	213.33	187.66	239	3.08	705.12	153.05	203.31	714.09	660.62	767.55	100.8
Erebia mnestra	Erebia mnestra (Esper, 1805)	Nymphalidae	22	4.73	3.51	5.95	0.85	9.88	2.76	3.26	16.06	15.71	16.41	14.44	17.66	0.78	16.01	1202.21	1122.2	1282.22	921.11	1544	180.46	1167.64	72.49	64.59	80.38	41.66	107.06	17.81	72.1	9.92	4.84	15	0.78	41.24	11.45	4.2	56.21	32.98	79.43	6.26	169.62	52.38	29.15	334.9	250.63	419.18	111.96
Erebia montana	Erebia montana (Prunner, 1798)	Nymphalidae	38	5.89	4.65	7.13	0.85	14.95	3.77	4.88	16.26	15.95	16.57	14.44	18.8	0.94	16.12	1149.45	1081.86	1217.03	709.83	1544	205.61	1138.06	75.13	69.4	80.87	41.66	107.06	17.44	76.99	21.82	9.02	34.63	0.4	197.73	38.95	5.27	101.11	59.65	142.56	3.08	578.88	126.12	51.66	443.35	339.1	547.6	100.8
Erebia neoridas	Erebia neoridas (Boisduval, 1828)	Nymphalidae	48	10.06	9.22	10.91	3.25	14.95	2.91	10.17	16.36	16.11	16.61	15.03	17.95	0.85	16.21	936.69	886.5	986.89	530.2	1400.65	172.86	910.69	62.6	57.49	67.71	31.27	105.94	17.61	58.06	65.94	51.23	80.64	0.97	197.73	50.63	53.22	241.49	196.51	286.48	5.38	578.88	154.92	231.6	781.89	688.04	875.74	166.78
Erebia nivalis	Erebia nivalis Lorkovic & Lesse, 1954	Nymphalidae	14	3.49	2.49	4.5	0.85	5.91	1.74	3.23	16.68	16.03	17.34	14.82	18.19	1.13	16.39	1323.34	1231.38	1415.3	1101.24	1577.23	159.27	1316.05	95.54	88.36	102.72	69.97	118.59	12.44	97.38	5.2	3	7.41	0.97	13.34	3.82	3.98	36.55	21.73	51.36	6.83	86.21	25.66	26.97	278.92	206.48	351.35	111.96
Erebia oeme	Erebia oeme (Esper, 1805)	Nymphalidae	89	7.61	6.99	8.24	1.23	13.96	2.98	7.81	17.36	17.03	17.7	14.44	20.7	1.59	17.26	1067.8	1012.07	1123.54	530.2	1782.31	264.58	1059.58	66.27	61.25	71.29	30.84	118.59	23.83	57.9	31.8	24.28	39.32	0.97	158.66	35.7	19.14	151.72	127.1	176.35	5.38	499.63	116.9	134.11	608.7	549.36	668.04	112.24
Erebia orientalis	Erebia orientalis Elwes, 1900	Nymphalidae	5	9.4	6.66	12.14	6.3	11.6	2.21	8.83	20.61	19.1	22.13	19.31	22.59	1.22	20.4	658.3	552.48	764.12	565.4	765.45	85.23	656.17	40.4	32.87	47.92	34.83	49.88	6.06	37.29	26.87	4.84	48.91	8.92	52.88	17.75	19.14	216.24	105.6	326.89	100.33	311.57	89.11	189.23	861.61	570.27	1152.95	536.89
Erebia ottomana	Erebia ottomana Herrich-Sch�ffer, 1847	Nymphalidae	42	10.34	9.61	11.08	6.3	15.96	2.36	10.27	19.29	18.83	19.75	15.74	22.59	1.47	19.41	832.04	765.15	898.94	482.4	1434.25	214.68	767.35	65.19	54.37	76.01	29.63	162.53	34.73	50.48	45.59	32.09	59.08	6.65	218.54	43.31	28.97	246.34	206.7	285.98	75.32	660.75	127.21	217.73	903.83	823.19	984.48	489.67
Erebia palarica	Erebia palarica Chapman, 1905	Nymphalidae	5	10.26	7.93	12.6	8.64	13.38	1.88	9.59	13.72	11.98	15.47	11.39	15.2	1.41	13.99	1021.59	962.51	1080.66	945.54	1066.09	47.58	1024.46	70.91	48.84	92.99	61.87	102.68	17.78	63.55	94.07	-4.68	192.83	43.44	235.4	79.53	64.45	282.53	64.11	500.96	153.37	591.11	175.91	216.17	755.92	422.78	1089.07	536.21
Erebia pandrose	Erebia pandrose (Borkhausen, 1788)	Nymphalidae	194	2.92	2.35	3.5	-3.72	13.43	4.05	2.19	19.66	19.08	20.25	12.69	29.55	4.12	18.96	953.89	894.85	1012.92	418.38	2908.6	416.9	872.05	71.22	66.5	75.94	24.47	247.18	33.34	60.28	11.88	8.95	14.8	0.06	141.44	20.64	5.39	57.02	45	69.04	0.06	447.03	84.88	16.94	334.89	299.37	370.42	67.27
Erebia pharte	Erebia pharte (H�bner, 1804)	Nymphalidae	59	5.44	4.78	6.1	0.85	9.88	2.55	5.56	17.3	16.84	17.76	14.44	22.85	1.75	16.94	1210.59	1146.47	1274.72	647.99	1782.31	246.06	1190.39	82.81	77.82	87.8	41.66	118.59	19.14	86.09	10.92	8.31	13.53	0.4	41.24	10.02	7.76	80.23	63.09	97.36	3.08	242.37	65.77	70.19	430.3	371.19	489.4	100.8
Erebia pluto	Erebia pluto (Prunner, 1798)	Nymphalidae	51	5.92	4.94	6.89	0.85	13.43	3.47	5.56	16.63	16.29	16.96	14.44	21.36	1.2	16.47	1164.36	1097.3	1231.43	769.04	1782.31	238.43	1149.67	78	72.43	83.58	41.66	118.59	19.82	80.35	19.45	11.29	27.61	0.4	141.44	29.01	7.76	99.04	67.74	130.34	3.08	447.03	111.29	60.14	453.2	369.32	537.08	100.8
Erebia polaris	Erebia polaris Staudinger, 1861	Nymphalidae	16	-1.95	-2.36	-1.55	-3.1	0.04	0.75	-2.04	25.68	24	27.35	18.72	29.34	3.14	26.77	520.69	470.24	571.13	432.32	762.25	94.67	488.57	38.37	33.76	42.98	24.47	51.52	8.65	40.77	8.52	4.6	12.45	2.75	29.52	7.36	5.3	13.81	8.27	19.34	3.83	43.3	10.39	9.62	165.43	146.65	184.21	84.53
Erebia pronoe	Erebia pronoe (Esper, 1780)	Nymphalidae	81	6.86	6.23	7.49	1.23	13.7	2.85	6.88	17.89	17.5	18.28	14.44	22.85	1.77	17.76	1108.58	1049.98	1167.17	530.2	1782.31	264.98	1063.45	75.45	70.41	80.49	30.84	118.59	22.79	80.14	20.8	15.16	26.44	0.97	148.36	25.51	12.27	127.46	105.17	149.74	7.36	499.63	100.79	100.49	563.8	503.76	623.83	112.24
Erebia rhodopensis	Erebia rhodopensis Nicholl, 1900	Nymphalidae	10	10.04	8.11	11.96	6.3	15.96	2.7	9.62	19.89	18.83	20.95	16.73	22.59	1.48	20.02	784.06	643.15	924.98	565.4	1153.2	196.98	717.66	58.47	29.78	87.16	30.84	162.53	40.11	41.03	44.2	-0.56	88.95	8.92	218.54	62.56	24.48	248.15	133.32	362.97	100.33	660.75	160.52	207.06	906.57	691.84	1121.31	536.89
Erebia scipio	Erebia scipio Boisduval, 1832	Nymphalidae	9	8.7	6.19	11.22	3.25	12.52	3.27	8.97	16.14	15.59	16.7	15.22	17.2	0.72	15.95	999.88	850.88	1148.87	769.04	1330.25	193.84	953.15	70.03	58.73	81.34	53.79	93.04	14.71	65.97	39.72	15.39	64.04	0.97	103.2	31.64	37.07	166.04	70.48	261.6	5.38	385.08	124.32	144.46	627.47	384.77	870.18	166.78
Erebia sthennyo	Erebia sthennyo Graslin, 1850	Nymphalidae	10	9.5	7.16	11.84	4.49	13.7	3.27	10.22	16.14	15.83	16.44	15.51	17.02	0.42	16.06	982.78	809.67	1155.9	530.2	1285.86	242	981.94	54.1	47.77	60.43	41.4	64.97	8.85	55.42	68.99	33.88	104.09	4.32	148.36	49.07	78.97	238.43	121.2	355.66	15.31	499.63	163.87	269.05	728.08	471.24	984.91	206.38
Erebia stiria	Erebia stiria (Godart, 1824)	Nymphalidae	17	7.22	5.89	8.55	3.12	12.19	2.59	7.08	18.35	17.75	18.95	16.61	21.36	1.17	18.33	1253.05	1090.83	1415.26	841.36	1782.31	315.49	1190.39	85.62	77.5	93.74	47.3	103.32	15.79	89.41	17.91	11.09	24.73	2.48	40.27	13.26	13.11	134.97	88.01	181.92	19.51	338.89	91.33	104.32	605.03	471.74	738.31	226.45
Erebia styx	Erebia styx (Freyer, 1834)	Nymphalidae	25	6.64	5.24	8.05	0.85	12.52	3.4	6.47	17.72	16.97	18.47	14.44	21.36	1.81	18.07	1208.03	1096.89	1319.16	841.36	1782.31	269.23	1185.61	86.03	78.65	93.41	47.3	118.59	17.87	91.32	15.4	9.92	20.88	1.35	40.27	13.28	12.27	124.36	81.61	167.12	6.83	354.03	103.58	100.51	555.17	425.18	685.15	111.96
Erebia sudetica	Erebia sudetica Staudinger, 1861	Nymphalidae	13	5.61	4.02	7.19	1.28	9.49	2.62	6.6	17.96	16.52	19.4	15.03	22.65	2.38	18.62	1016.41	833.55	1199.26	647.99	1544	302.6	863.75	67.84	56.41	79.27	31.27	95	18.92	66.38	11.18	4.69	17.66	0.4	39.06	10.73	8.39	89.17	48.54	129.8	3.08	235.16	67.23	104.33	467.49	314.17	620.8	100.8
Erebia triaria	Erebia triaria (Prunner, 1798)	Nymphalidae	72	9.28	8.4	10.17	0.85	14.18	3.76	10.35	16.1	15.65	16.54	10.4	21.36	1.91	16.16	957.83	894	1021.66	434.28	1564.51	271.64	948.54	67.24	60.9	73.57	35.83	205.57	26.96	58.63	66.73	51.55	81.92	0.78	291.74	64.63	54.95	238.42	197.36	279.48	5.38	705.12	174.73	234.99	733.13	648.76	817.49	111.96
Erebia tyndarus	Erebia tyndarus (Esper, 1781)	Nymphalidae	25	4.99	3.68	6.31	0.85	12.52	3.18	3.86	16.59	15.95	17.23	14.44	21.35	1.55	16.21	1231	1161.8	1300.2	944.01	1544	167.64	1218.51	81.89	75.66	88.12	50	107.06	15.09	83.4	9.96	5.6	14.32	0.78	37.14	10.56	4.95	78.98	42.38	115.57	6.83	354.03	88.65	40.05	397.49	281.41	513.56	111.96
Erebia zapateri	Erebia zapateri Oberth�r, 1875	Nymphalidae	6	10.83	9.74	11.92	9.33	11.94	1.04	10.96	17.76	17.28	18.25	17.12	18.45	0.46	17.81	577.68	529.38	625.99	518.38	638.45	46.03	579.19	43.88	38.38	49.38	38.84	52.13	5.24	42.61	51.12	30.22	72.02	25.53	77.97	19.92	51.17	224.59	154.58	294.61	133.37	294.13	66.71	231.34	801.32	663.57	939.08	617.55
Erynnis marloyi	Erynnis marloyi (Boisduval, 1834)	Hesperiidae	31	13.54	12.78	14.31	8.77	16.58	2.08	13.77	18.07	17.51	18.63	15.97	21.3	1.53	17.89	685.64	617.63	753.64	486.95	1267.21	185.41	627.9	86.44	71.04	101.85	27.23	194.4	42	83.71	121.01	95.2	146.83	16.7	265.51	70.37	106.3	433.05	373.74	492.36	142.88	737.08	161.7	432.88	1249.6	1153.77	1345.44	730.9
Erynnis tages	Erynnis tages (Linnaeus, 1758)	Hesperiidae	842	9.12	8.92	9.31	-0.91	17.04	2.9	9.09	17.9	17.68	18.11	8.58	24.31	3.16	18.15	807.99	788.63	827.35	315.7	2507.04	286.19	733.83	59.3	57.33	61.26	16.83	223.21	29.04	53.55	51.18	47.71	54.66	0.08	424.67	51.41	32.78	224.21	214.62	233.8	0.11	983.39	141.77	203.06	793.73	774.25	813.21	68.19
Euchloe ausonia	Euchloe ausonia (H�bner, 1806)	Pieridae	352	13.83	13.42	14.25	3.25	18.17	2.56	13.99	17.4	17.06	17.74	13.76	22.98	2.09	17.16	734.87	700.2	769.54	436.46	1410.8	212.68	690.39	85.31	79	91.63	25.22	194.4	38.75	79.88	149.59	132.67	166.51	0.97	385.1	103.81	135.83	482.65	448.31	516.99	7.36	911.5	210.68	455.5	1292.2	1239.13	1345.27	169.91
Euchloe bazae	Euchloe bazae (Fabiano, 1993)	Pieridae	5	14.1	12.45	15.75	12.27	15.35	1.33	14.67	17.73	17.21	18.25	17.2	18.2	0.42	17.58	478.68	408.33	549.02	407.97	554.93	56.65	465.31	46.95	40.18	53.73	38.37	53.3	5.46	48.22	149.33	80.24	218.43	79.09	208.04	55.65	163.91	508.04	312.58	703.5	301.62	656.9	157.42	577.16	1288	969.24	1606.75	940.25
Euchloe belemia	Euchloe belemia (Esper, 1798)	Pieridae	63	15.65	15.19	16.11	9.33	18.41	1.83	16.29	15.13	14.53	15.74	9.98	19.17	2.4	15.06	647.11	593.29	700.93	371.92	1302.15	213.69	586.69	95.93	86.87	104.99	36.38	178.41	35.99	99.33	270.5	242.39	298.61	25.53	450.89	111.63	280.09	732.64	675.33	789.96	133.37	1087.91	227.56	772.73	1551.96	1472.94	1630.99	617.55
Euchloe crameri	Euchloe crameri Butler, 1869	Pieridae	197	12.79	12.35	13.23	2.36	18.41	3.13	12.94	15.78	15.52	16.04	9.98	19.38	1.85	15.89	744.31	711.06	777.56	260.25	1564.51	236.65	711.85	67.51	62.69	72.32	16.83	205.57	34.27	57.15	156.92	140.99	172.85	0.97	450.89	113.35	128.63	469.81	432.89	506.73	5.38	1087.91	262.77	417	1148.39	1088.96	1207.81	135.88
Euchloe insularis	Euchloe insularis (Staudinger, 1861)	Pieridae	16	14.73	14.01	15.44	12.27	16.41	1.34	14.67	14.85	14.43	15.26	13.91	16.46	0.77	14.55	693.21	637.28	749.14	472.23	817.49	104.96	692.52	91.26	83.01	99.51	55.64	115.34	15.49	92.76	217.21	186.07	248.35	125.31	317.4	58.44	218.16	569.33	500.39	638.27	353.21	766.57	129.38	570.56	1324.75	1212	1437.51	951.36
Euchloe penia	Euchloe penia (Freyer, 1851)	Pieridae	14	11.8	10.9	12.7	9.74	14.04	1.55	11.29	19.13	18.34	19.93	16.01	20.68	1.38	19.57	654.75	610.32	699.18	543.38	792.3	76.95	661.89	58.25	42.53	73.96	30.84	116.86	27.22	50.87	65.79	41.78	89.8	22.37	138.45	41.58	50.31	309.36	253.06	365.65	199.9	460.47	97.5	285.74	1048.34	951.75	1144.92	848.72
Euchloe simplonia	Euchloe simplonia (Freyer, 1829)	Pieridae	32	6.98	5.81	9.08	0.85	12.52	3.46	7.44	16.01	15.68	16.34	12.75	17.66	0.92	16.01	1121.12	1039.25	1202.99	627.59	1544	227.08	1064.46	66.91	60.27	73.56	41.66	111.63	18.42	63.69	44.05	15.01	73.09	0.78	437.3	80.54	15.38	155.59	83.16	228.03	5.38	1033.83	200.9	87.13	548.29	408.24	688.33	111.96
Euchloe tagis	Euchloe tagis (H�bner, 1804])	Pieridae	56	13.68	12.91	14.45	8.68	18.35	2.86	13.5	15.95	15.39	16.51	9.98	19.17	2.08	16.35	709.04	664.24	753.84	427.56	1019.65	167.3	690.29	74.58	67.04	82.11	30.16	137.96	28.14	71.02	184.95	149.52	220.39	25.53	450.89	132.31	144.91	536.51	458.41	614.62	115.39	1064.24	291.66	482.51	1266.61	1150.86	1382.36	547.07
Euphydryas aurinia	Euphydryas aurinia (Rottemburg, 1775)	Nymphalidae	538	9.53	9.27	9.79	1.39	17.72	3.07	9.39	16.6	16.31	16.89	8.58	26.69	3.45	16.86	853.12	827.84	878.39	414.75	2507.04	298.4	765.52	60.62	57.87	63.37	16.83	223.21	32.47	51.16	72.38	65.72	79.05	0.97	437.3	78.72	45.78	256.45	240.05	272.85	5.38	1033.83	193.62	214.58	809.81	782.37	837.25	144.49
Euphydryas cynthia	Euphydryas cynthia ([Schifferm�ller], 1775)	Nymphalidae	58	5.81	5.04	6.59	0.85	13.43	2.95	5.84	17.12	16.71	17.53	14.82	20.7	1.55	16.71	1175.96	1112.24	1239.67	565.4	1577.23	242.31	1193.29	80.71	75.07	86.36	34.83	118.59	21.46	86.02	16.2	9.87	22.53	0.4	141.44	24.07	7.79	94.01	69.66	118.35	3.08	447.03	92.6	67.15	457.16	388.62	525.7	100.8
Euphydryas desfontainii	Euphydryas desfontainii (Godart, 1819)	Nymphalidae	41	13.58	12.85	14.3	9.33	17.04	2.29	13.98	16.09	15.34	16.84	9.98	19.17	2.38	16.55	697.6	614.27	780.93	427.56	1564.51	264	610.75	75.73	62.02	89.43	36.26	205.57	43.41	57.13	171.07	138.01	204.12	25.53	424.67	104.73	152.5	511.05	437.03	585.06	133.37	983.39	234.49	503.86	1226.31	1115.7	1336.92	617.55
Euphydryas iduna	Euphydryas iduna (Dalman, 1816)	Nymphalidae	24	-1.94	-2.37	-1.52	-3.72	0.27	1.02	-2.21	24.79	23.47	26.12	18.72	29.34	3.14	25.19	556.72	497.03	616.4	428.69	1094.37	141.35	520.34	45.37	40.07	50.67	25.45	69.31	12.55	42.78	5.87	3.06	8.68	1.18	29.52	6.66	3.92	9.72	5.64	13.8	1.8	43.3	9.65	7.17	147.37	130.12	164.62	84.53
Euphydryas intermedia	Euphydryas intermedia (Menetries, 1859)	Nymphalidae	28	4.3	3.39	5.2	0.85	9.36	2.34	3.47	16.36	15.96	16.76	14.44	18.49	1.03	16.2	1273.24	1188.19	1358.3	944.01	1782.31	219.35	1271.45	86.19	79.23	93.15	41.66	118.59	17.96	87.52	7.87	4.29	11.45	0.97	39.84	9.24	4.32	50.14	31.17	69.12	6.83	222.09	48.93	30.36	319.87	252.86	386.88	111.96
Euphydryas maturna	Euphydryas maturna (Linnaeus, 1758)	Nymphalidae	210	7.64	7.28	8.01	1.15	12.24	2.7	8.23	20.42	20.03	20.8	14.63	27.31	2.85	20.33	715.62	687.74	743.49	424.76	1782.31	204.91	643.27	50.72	48.11	53.33	16.83	141	19.2	48.11	28.87	26.52	31.22	3.52	91.63	17.27	24.92	164.62	150.73	178.51	17.68	357.81	102.07	168.15	719.28	687.58	750.98	178.32
Favonius quercus	Favonius quercus (Linnaeus, 1758)	Lycaenidae	777	9.49	9.29	9.68	0.85	17.29	2.79	9.09	17.45	17.23	17.67	8.58	24.45	3.11	17.63	783.99	764.71	803.28	424.75	3042.73	273.86	715.34	57.86	55.81	59.91	15.82	242.55	29.15	51.22	62.14	57.5	66.78	0.97	424.67	65.93	37.66	240.84	229.17	252.51	5.38	1017.97	165.72	201.05	817.23	796.55	837.92	111.96
Gegenes nostrodamus	Gegenes nostrodamus (Fabricius, 1793)	Hesperiidae	65	15.34	14.87	15.82	8.42	18.41	1.92	15.6	16	15.45	16.55	9.98	21.09	2.21	16.21	648.5	603.43	693.57	323.33	1327.62	181.9	591.72	89.35	80.86	97.85	32.91	183.66	34.27	88.09	230.61	201.88	259.34	13.86	444.92	115.96	208.08	647.21	590.34	704.09	142.64	1087.91	229.52	623.72	1495.42	1422.68	1568.15	689.22
Gegenes pumilio	Gegenes pumilio (Hoffmannsegg, 1804)	Hesperiidae	76	14.79	14.27	15.32	8.68	18.64	2.29	15.29	16.16	15.79	16.53	13.55	20.7	1.63	16.1	766.21	715.56	816.87	447.32	1410.8	221.67	741.37	106.22	97.87	114.57	32.98	196.8	36.53	99.89	198.59	174.09	223.08	16.7	439.37	107.2	200.14	567.02	517.51	616.52	115.39	1017.69	216.65	581.38	1394.44	1320.68	1468.21	547.07
Glaucopsyche alexis	Glaucopsyche alexis (Poda, 1761)	Lycaenidae	609	9.59	9.31	9.88	0.85	18.17	3.59	9.71	18.76	18.54	18.99	9.98	27.17	2.83	18.55	763.99	745.7	782.28	407.97	1782.31	229.82	711.5	61.56	59.3	63.82	16.83	194.4	28.39	54.33	62.97	57.25	68.69	0.78	424.67	71.84	31.81	257.81	242.98	272.64	5.38	983.39	186.36	224.43	869.96	842.06	897.85	111.96
Glaucopsyche melanops	Glaucopsyche melanops (Boisduval, 1828)	Lycaenidae	103	13.26	12.7	13.82	4.49	18.35	2.86	13.27	15.95	15.56	16.35	9.98	19.17	2	16.26	749.69	696.79	802.59	407.97	1762.13	270.67	685.56	80.69	72.77	88.6	34.1	223.21	40.49	65.97	166.09	144.06	188.12	4.32	437.3	112.7	143.8	496.56	445.77	547.36	15.31	1033.83	259.91	470.18	1199.19	1119.78	1278.59	206.38
Gonepteryx cleopatra	Gonepteryx cleopatra (Linnaeus, 1767)	Pieridae	303	13.95	13.65	14.26	3.58	18.64	2.66	14.44	16.07	15.84	16.29	9.98	21.9	1.98	16.01	724.22	700.1	748.34	260.25	1564.51	213.35	681.47	80.8	76.81	84.78	26.81	205.57	35.26	76.14	182.42	169.96	194.88	0.99	450.89	110.21	163.91	532.04	505.18	558.89	5.38	1087.91	237.53	523.98	1293.59	1251.6	1335.59	166.78
Gonepteryx farinosa	Gonepteryx farinosa (Zeller, 1847)	Pieridae	50	13.88	13.25	14.5	9.32	18.17	2.19	13.93	17.76	17.27	18.24	14.36	21.09	1.72	17.81	731.14	673.17	789.1	482.4	1410.8	203.95	692.35	96.1	84.19	108	29.63	183.66	41.89	99.35	137.88	112.6	163.16	19.39	362.29	88.95	120.26	464.38	411.23	517.53	157.76	905.19	187.02	450.2	1290.11	1208.94	1371.29	746.1
Gonepteryx rhamni	Gonepteryx rhamni (Linnaeus, 1758)	Pieridae	1177	8.81	8.62	9.01	-1.38	17.93	3.38	8.81	18.38	18.17	18.58	8.58	28.17	3.62	18.41	772.47	757.37	787.57	315.7	2908.6	264.09	697.26	58.63	56.98	60.28	16.83	247.18	28.85	52.28	55.27	51.48	59.07	0.14	448.51	66.39	30.2	223.22	213.38	233.06	0.45	1064.24	172.01	193.24	785.54	767.4	803.69	98.52
Hamearis lucina	Hamearis lucina (Linnaeus, 1758)	Riodinidae	497	9.11	8.9	9.31	0.85	15.06	2.37	9.27	18.21	17.97	18.45	10	23.91	2.73	18.21	809.9	787.11	832.69	407.97	2507.04	258.57	739.9	57.15	55	59.31	16.83	205.57	24.43	53.06	43.37	40.08	46.67	0.97	249.52	37.38	30.83	216.08	206.38	225.78	6.26	648.21	110.07	205.3	791.84	770.7	812.98	111.96
Hesperia comma	Hesperia comma (Linnaeus, 1758)	Hesperiidae	807	8.47	8.25	8.69	-3.1	16.97	3.19	8.66	18.43	18.23	18.62	10	27.6	2.81	18.32	769.27	753.26	785.27	315.7	1797.99	231.66	713.95	55.86	54.07	57.65	16.83	205.57	25.89	50.3	44.66	41.35	47.97	0.07	419.28	47.84	28.84	199.17	189.59	208.75	0.3	1013.21	138.6	185.18	745.92	726.1	765.74	84.45
Heteropterus morpheus	Heteropterus morpheus (Pallas, 1771)	Hesperiidae	270	9.52	9.25	9.78	1.7	14.95	2.18	9.33	18.44	18.1	18.78	10.72	23.89	2.85	18.85	764.79	737.24	792.33	469.8	1782.31	229.86	697.2	51.02	48.72	53.32	19.4	108.2	19.2	47.38	52.21	47.06	57.35	0.97	291.74	42.94	38.08	240.36	226.73	253.99	14.73	705.12	113.78	212.65	850.29	824.81	875.78	149.95
Hipparchia aristaeus	Hipparchia aristaeus (Bonelli, 1826)	Nymphalidae	13	14.54	13.72	15.36	12.27	16.41	1.35	14.42	14.93	14.47	15.38	13.91	16.46	0.75	14.86	678.07	610.74	745.4	472.23	817.49	111.42	684.02	84.66	75.36	93.96	55.64	111.19	15.39	87.84	208.35	174.29	242.4	125.31	287.25	56.36	215.46	553.01	474.72	631.3	353.21	726.29	129.56	562.19	1299.74	1168.98	1430.51	951.36
Hipparchia blachieri	Hipparchia blachieri (Fruhstorfer, 1908)	Nymphalidae	9	15.79	14.89	16.69	14.37	17.84	1.17	15.68	15.42	14.96	15.89	14.42	16.23	0.61	15.5	610.4	524.54	696.26	484.71	796.75	111.7	572.14	84.2	75.42	92.98	71.18	108.2	11.42	84.38	245.2	184.74	305.66	150.83	384.97	78.65	231.81	638.05	523.02	753.07	449.88	908.77	149.64	609.69	1486.83	1334.95	1638.7	1238.1
Hipparchia christenseni	Hipparchia christenseni Kudrna, 1977	Nymphalidae	1	17.88	NA	NA	17.88	17.88	NA	17.88	14.53	NA	NA	14.53	14.53	NA	14.53	643.72	NA	NA	643.72	643.72	NA	643.72	135.12	NA	NA	135.12	135.12	NA	135.12	366.04	NA	NA	366.04	366.04	NA	366.04	901.61	NA	NA	901.61	901.61	NA	901.61	1878.38	NA	NA	1878.38
Hipparchia cretica	Hipparchia cretica (Rebel, 1916)	Nymphalidae	9	16.54	15.98	17.11	15.4	18.04	0.74	16.45	14.05	13.75	14.35	13.43	14.69	0.39	14.01	735.73	680.72	790.73	582.85	827.14	71.56	744.38	147.29	136.8	157.77	117.18	162.69	13.64	150.15	299.62	263.41	335.83	239.29	399.94	47.11	289.52	769.18	697.92	840.45	640.86	961.31	92.71	753.7	1672.38	1572.51	1772.24	1465.46
Hipparchia fagi	Hipparchia fagi (Scopoli, 1763)	Nymphalidae	309	10.53	10.24	10.82	0.85	16.54	2.62	10.56	18.26	18	18.52	11.59	23.91	2.32	18.01	833.96	807.12	860.8	424.76	1782.31	239.78	796.75	64.23	61.11	67.36	16.83	183.66	27.93	58.87	63.32	57.17	69.46	0.78	295.31	54.88	41.24	285.13	270.01	300.26	6.83	730.84	135.14	269.52	936.85	907.03	966.67	111.96
Hipparchia fatua	Hipparchia fatua (Freyer, 1845)	Nymphalidae	48	14.03	13.37	14.69	8.77	18.17	2.28	13.97	17.86	17.33	18.39	13.8	21.49	1.83	17.54	653.13	605.66	700.59	436.46	1316.98	163.46	613.77	84.96	72.44	97.47	26.41	196.8	43.11	79.13	146.66	118.83	174.5	16.7	362.29	95.87	112.74	485.94	428.48	543.41	179.32	905.19	197.91	455.55	1327.01	1241.07	1412.95	789.57
Hipparchia fidia	Hipparchia fidia (Linnaeus, 1767)	Nymphalidae	92	13.55	13.02	14.08	7.44	17.93	2.55	13.7	15.59	15.16	16.02	9.98	19.17	2.08	15.75	729.92	681.11	778.74	260.25	1564.51	235.72	706.86	80.16	71.97	88.35	31.51	205.57	39.55	66.08	180.09	156.07	204.1	17.05	424.67	115.96	151.78	522.07	468.64	575.5	84.87	1017.97	257.99	495.27	1233.77	1154.81	1312.73	485.05
Hipparchia hermione	Hipparchia hermione (Linnaeus, 1764)	Nymphalidae	237	10.34	9.97	10.71	1.28	16.53	2.92	10.16	17.37	17.08	17.66	11.15	23.49	2.28	17.2	810.98	777.63	844.33	372.21	1797.99	260.58	769.98	64.95	60.49	69.41	19	223.21	34.84	55.41	75.23	66.25	84.21	0.4	350.51	70.15	48.51	283.29	260.96	305.63	3.08	878.9	174.54	226.47	883.32	844.82	921.81	100.8
Hipparchia leighebi	Hipparchia leighebi Kudrna, 1976	Nymphalidae	1	17.49	NA	NA	17.49	17.49	NA	17.49	14.78	NA	NA	14.78	14.78	NA	14.78	657.61	NA	NA	657.61	657.61	NA	657.61	81.9	NA	NA	81.9	81.9	NA	81.9	358.93	NA	NA	358.93	358.93	NA	358.93	855.63	NA	NA	855.63	855.63	NA	855.63	1778.36	NA	NA	1778.36
Hipparchia mersina	Hipparchia mersina (Staudinger, 1871)	Nymphalidae	3	15.9	14.97	16.83	15.51	16.26	0.37	15.93	17.16	15.36	18.95	16.69	17.99	0.72	16.79	675.65	510.05	841.26	611.18	744.31	66.66	671.47	120.69	65.88	175.5	102.3	145.16	22.06	114.61	209.44	159.95	258.92	195.96	232.32	19.92	200.02	636.98	555.6	718.35	610.57	673.64	32.76	626.72	1574.2	1467.8	1680.6	1526.11
Hipparchia neomiris	Hipparchia neomiris (Godart, 1823)	Nymphalidae	9	14.14	13.09	15.19	12.27	16.17	1.37	14.14	14.92	14.3	15.54	14.12	16.46	0.81	14.58	701.12	625.25	777	570.67	817.49	98.71	701.03	87.27	77.85	96.68	70.49	111.19	12.25	87.84	190.25	146.68	233.82	125.31	286.86	56.69	195.37	510.45	410.4	610.5	353.21	717.78	130.16	521.57	1231.41	1064.69	1398.13	951.36
Hipparchia pellucida	Hipparchia pellucida (Stauder, 1923)	Nymphalidae	2	15.72	13.06	18.38	15.51	15.93	0.3	15.72	17.34	9.1	25.57	16.69	17.99	0.92	17.34	641.33	258.25	1024.4	611.18	671.47	42.64	641.33	108.46	30.22	186.69	102.3	114.61	8.71	108.46	197.99	172.2	223.79	195.96	200.02	2.87	197.99	618.65	516.08	721.21	610.57	626.72	11.42	618.65	1557.19	1162.31	1952.07	1526.11
Hipparchia semele	Hipparchia semele (Linnaeus, 1758)	Nymphalidae	814	9.18	9	9.36	0.85	16.97	2.61	8.96	17.21	16.98	17.44	8.58	24.45	3.35	17.49	817.54	796.31	838.77	392.74	2670.13	308.62	736.61	58.57	56.52	60.62	16.83	206.58	29.8	52.02	56.17	52.35	59.98	0.4	419.28	55.48	36.41	222.68	212.66	232.69	3.08	1013.21	145.62	195.29	775.29	756.79	793.79	100.8
Hipparchia senthes	Hipparchia senthes (Fruhstorfer, 1908)	Nymphalidae	56	14.13	13.55	14.72	9.78	18.17	2.19	13.97	17.82	17.27	18.38	13.55	21.49	2.08	17.87	630.4	595.32	665.48	436.46	1041.23	130.98	596.67	79.99	70.55	89.42	27.2	163.6	35.24	78.77	150.74	123.91	177.56	19.42	378.86	100.16	116.32	497.2	442.75	551.66	142.88	930.13	203.34	455.55	1345.95	1266.02	1425.88	730.9
Hipparchia statilinus	Hipparchia statilinus (Hufnagel, 1766)	Nymphalidae	360	11.83	11.51	12.14	0.85	17.91	2.99	11.84	17.25	16.99	17.52	9.98	23.89	2.59	17.14	772.31	746.8	797.81	315.7	1762.13	246.07	731.44	67.42	63.68	71.16	19.66	223.21	36.1	56.92	108.2	98.33	118.06	0.78	450.89	95.15	78.03	376.82	354.94	398.71	5.38	1064.24	211.15	335.12	1063.8	1028.22	1099.38	111.96
Hipparchia syriaca	Hipparchia syriaca (Staudinger, 1871)	Nymphalidae	54	13.13	12.41	13.84	6.3	18.1	2.61	13.43	18.28	17.79	18.78	15.16	23.06	1.82	18.09	764.55	698.71	830.4	436.85	1410.8	241.23	692.35	87.79	75.61	99.98	31.62	196.8	44.64	80.49	118.1	94.89	141.32	7.12	362.29	85.04	97.08	424.13	373.1	475.16	75.32	905.19	186.96	400.96	1223.01	1139.84	1306.19	489.67
Hipparchia volgensis	Hipparchia volgensis (Mazochin-Porshnyakov, 1952)	Nymphalidae	42	11.97	11.26	12.69	8.16	16.83	2.29	11.55	19.21	18.55	19.87	14.84	23.06	2.12	19.77	755.01	682.51	827.5	315.7	1267.21	232.64	722.94	76.51	60.44	92.57	20.76	194.4	51.54	54.68	79.73	56.23	103.24	16.65	307.94	75.44	49.19	341.99	291.34	392.63	142.88	770.53	162.52	297.91	1096.39	1015.17	1177.62	705.21
Hyponephele lupina	Hyponephele lupina (Costa, 1836)	Nymphalidae	143	12.88	12.45	13.31	3.25	18.17	2.58	13.05	17.8	17.47	18.14	13.47	22.62	2.03	17.55	676.95	645.72	708.17	315.7	1330.25	188.91	626.31	70.07	64.67	75.47	20.76	183.66	32.68	60.74	119.06	104.16	133.95	0.97	351.79	90.11	95.32	413.84	380.91	446.78	7.36	890.37	199.22	385.08	1164.39	1110.33	1218.44	169.91
Hyponephele lycaon	Hyponephele lycaon (K�hn, 1774)	Nymphalidae	365	9.14	8.84	9.44	0.85	17.09	2.92	8.86	19.07	18.83	19.32	11.35	25.68	2.39	19.26	741.94	717.38	766.49	424.75	1606.47	238.52	660.42	61.09	58.51	63.66	25.22	205.57	25.03	54.42	46.09	40.92	51.26	0.4	405	50.25	27.16	220.91	206.52	235.3	3.08	994.9	139.78	192.68	814.69	785.79	843.59	100.8
Iolana iolas	Iolana iolas (Ochsenheimer, 1816)	Lycaenidae	102	11.18	10.58	11.77	0.85	17.91	3.03	11.48	18.5	18.1	18.89	12.34	23.54	2.02	18.31	777.18	726.47	827.89	424.75	1682.89	258.15	700.87	66.79	61.03	72.56	25.22	162.53	29.33	59.61	70.49	57.72	83.26	0.78	448.51	65.04	50.29	309.29	277.26	341.32	6.83	1064.24	163.06	299.96	990	927.22	1052.78	111.96
Iphiclides podalirius	Iphiclides podalirius (Linnaeus, 1758)	Papilionidae	755	10.87	10.63	11.12	0.85	18.41	3.4	10.72	17.94	17.74	18.14	9.79	24.78	2.79	17.84	780.33	762.62	798.03	315.7	1782.31	247.77	725.91	67.23	64.88	69.59	16.83	223.21	32.9	58.33	89.87	82.91	96.83	0.4	448.51	97.41	44.28	333.72	317.91	349.53	3.08	1087.91	221.25	275.5	994.34	967.85	1020.83	100.8
Issoria lathonia	Issoria lathonia (Linnaeus, 1758)	Nymphalidae	976	9.33	9.13	9.52	-0.97	17.56	3.08	9	18.45	18.28	18.62	9.98	25.94	2.72	18.39	748.91	734.56	763.25	315.7	1831.18	228.31	690.21	58.35	56.63	60.07	16.83	223.21	27.38	52.82	56.4	52.34	60.45	0.07	424.67	64.5	31.87	239.06	228.63	249.48	0.3	1013.21	165.92	199.71	832.27	812.94	851.6	100.8
Kirinia climene	Kirinia climene (Esper, 1784)	Nymphalidae	9	11.04	9.51	12.56	8.97	14.3	1.99	10.59	19.85	18.9	20.8	17.53	21.89	1.24	20.14	748.44	646.31	850.56	560.2	944.83	132.86	737.04	67.34	44.55	90.13	30.81	129.06	29.65	62.21	47.16	16.56	77.76	16.27	118.99	39.81	26.86	276.67	191.99	361.34	157.76	459.03	110.16	230.82	994.49	830.61	1158.38	746.1
Kirinia roxelana	Kirinia roxelana (Cramer, 1777)	Nymphalidae	86	13.1	12.59	13.6	8.77	18.17	2.34	13.09	18.65	18.21	19.09	13.76	23.91	2.06	18.9	694.3	656.46	732.14	475.8	1410.8	176.48	652.58	79	69.99	88	25.22	196.8	42.01	69.35	111.76	93.08	130.44	12.59	362.29	87.15	85.39	418.52	379.59	457.45	121.55	905.19	181.58	382.76	1225.42	1164.9	1285.94	677.57
Laeosopis roboris	Laeosopis roboris (Esper, 1789)	Lycaenidae	82	12.63	11.88	13.37	2.36	18.41	3.39	13.14	15.7	15.27	16.14	9.98	19.17	1.98	15.94	792.19	734.12	850.26	427.56	1564.51	264.28	737.42	80.99	72.49	89.49	35.83	205.57	38.68	65.69	153.89	128.58	179.2	0.97	444.92	115.18	134.19	459.94	399.82	520.05	5.38	1087.91	273.58	432.68	1119.24	1020.39	1218.08	135.88
Lampides boeticus	Lampides boeticus (Linnaeus, 1767)	Lycaenidae	361	12.82	12.51	13.13	1.7	18.64	3.03	12.92	16.29	16.05	16.53	9.5	23.54	2.32	16.19	790.89	766.02	815.76	397.54	1762.13	240.3	753.08	77.28	73.08	81.47	16.83	223.21	40.51	68.26	146.82	135.12	158.52	0.97	450.89	113.05	112.94	454.86	429.34	480.38	7.36	1087.91	246.53	399.34	1166.57	1126.14	1207	149.95
Lasiommata maera	Lasiommata maera (Linnaeus, 1758)	Nymphalidae	888	8.56	8.31	8.8	-2.8	18.17	3.76	8.55	18.85	18.65	19.05	10.34	27.54	3.09	18.85	798.37	778.98	817.75	363.79	2908.6	294.35	707.79	63	60.89	65.11	16.83	247.18	32.03	53.75	52.17	47.76	56.57	0.07	437.3	66.88	25.41	215.85	203.98	227.72	0.11	1033.83	180.17	183.21	776.22	753.08	799.37	68.19
Lasiommata megera	Lasiommata megera (Linnaeus, 1767)	Nymphalidae	1053	10.39	10.2	10.58	0.85	18.64	3.13	9.74	17.37	17.17	17.57	8.58	24.37	3.32	17.42	775.99	760.29	791.69	260.25	2507.04	259.65	715.34	63.22	61.34	65.1	16.83	223.21	31.05	55.75	81.72	76.25	87.19	0.4	450.89	90.48	44.44	301.36	288.73	313.98	3.08	1087.91	208.8	229.9	924.53	903.06	945.99	100.8
Lasiommata paramegaera	Lasiommata paramegaera (H�bner, 1824)	Nymphalidae	15	14.69	13.94	15.43	12.27	16.36	1.35	14.61	14.75	14.3	15.19	13.89	16.46	0.81	14.45	685.1	628.02	742.17	533.67	817.49	103.07	684.02	89.44	82.94	95.95	70.49	111.19	11.75	88.17	219.46	184.82	254.09	125.31	317.4	62.55	220.86	570.95	495.99	645.9	353.21	766.57	135.36	578.93	1322.59	1202.23	1442.95	951.36
Lasiommata petropolitana	Lasiommata petropolitana (Fabricius, 1787)	Nymphalidae	352	5.07	4.73	5.4	-2.2	15.96	3.19	5.22	20.58	20.2	20.95	12.57	29.55	3.56	19.96	816.8	781.36	852.24	428.69	2908.6	338.08	660.12	59.04	56.08	62	24.27	247.18	28.22	49.85	18.12	16.04	20.21	0.08	218.54	19.91	14.51	79.6	70.39	88.81	0.11	660.75	87.87	47.94	484.59	460.65	508.53	68.19
Leptidea duponcheli	Leptidea duponcheli (Staudinger, 1871)	Pieridae	67	11.15	10.48	11.83	2.36	16.83	2.77	11.49	18.85	18.32	19.39	14.84	24.38	2.21	19.2	772.46	722.14	822.79	508.65	1345.65	206.33	727.12	62.72	54.46	70.97	26.41	183.66	33.84	53.79	65.76	52.01	79.5	0.97	307.94	56.35	49.89	299.39	262.6	336.18	5.38	770.53	150.83	283.87	990.36	913.05	1067.66	135.88
Leptidea morsei	Leptidea morsei (Fenton, 1882)	Pieridae	49	8.94	8.36	9.51	3.24	12.23	2.01	9	20.48	20.14	20.82	16.94	23.14	1.19	20.64	778.7	697.75	859.65	491.35	1782.31	281.82	675.75	62.84	57.22	68.46	33.26	104.97	19.56	60.87	26.03	21.52	30.54	3.46	89.93	15.7	23.68	220.03	195.25	244.8	23.35	367.45	86.26	226.42	857.34	795.56	919.11	240.32
Leptidea sinapis	Leptidea sinapis (Linnaeus, 1758)	Pieridae	1089	9.11	8.88	9.35	-3.1	18.35	3.92	9.09	18.5	18.28	18.71	8.58	28.91	3.57	18.58	770.01	754.15	785.88	315.7	2670.13	266.77	689.29	62.26	60.4	64.11	16.83	223.21	31.21	53.68	65.54	60.74	70.34	0.07	450.89	80.75	31.17	249.83	237.76	261.9	0.11	1034.3	202.95	205.03	830.47	808.59	852.36	68.19
Leptotes pirithous	Leptotes pirithous (Linnaeus, 1767)	Lycaenidae	287	12.82	12.43	13.21	1.23	18.64	3.37	13.22	17.01	16.7	17.33	9.5	23.03	2.69	17.12	795.39	762.06	828.72	315.7	1782.31	286.86	725.24	84.59	80.19	88.99	20.76	223.21	37.9	83.4	144.28	130.35	158.21	0.97	448.51	119.92	108.81	459.43	429.54	489.31	8.53	1087.91	257.23	416.3	1192.05	1145.76	1238.34	112.24
Libythea celtis	Libythea celtis (Laicharting, 1782)	Nymphalidae	181	12.19	11.76	12.61	0.85	17.56	2.91	12.53	17.68	17.35	18.01	11.15	22.38	2.26	17.67	814.02	771.52	856.51	260.25	1682.89	289.74	764.11	78.14	72.58	83.7	25.22	205.57	37.91	70.17	103.58	91.7	115.46	0.97	391.5	81.01	87.91	378.99	351.91	406.07	6.83	953.16	184.64	359.49	1091.5	1044.09	1138.92	111.96
Limenitis camilla	Limenitis camilla (Linnaeus, 1764)	Nymphalidae	526	8.85	8.66	9.04	0.85	15.46	2.26	8.87	17.7	17.45	17.96	9.5	23.24	2.99	17.79	815.11	794.5	835.73	483.92	1782.31	240.64	741.73	55.46	53.22	57.7	16.83	223.21	26.13	51.14	47.37	43.68	51.06	0.4	282.39	43.13	32.78	210.59	201.09	220.09	3.08	721.44	110.91	194.18	762.98	744.77	781.19	100.8
Limenitis populi	Limenitis populi (Linnaeus, 1758)	Nymphalidae	529	7.48	7.26	7.69	0.85	14.05	2.5	7.74	19.26	19.03	19.5	10.34	27.54	2.76	19.27	769.55	750.21	788.89	473.13	1797.99	226.41	698	53.29	51.54	55.04	16.83	150.88	20.49	49.66	29.26	27.11	31.42	0.78	166.07	25.23	21.31	152.32	144.14	160.5	5.87	523.94	95.76	152.99	668.72	650.54	686.91	111.96
Limenitis reducta	Limenitis reducta Staudinger, 1901	Nymphalidae	410	11.07	10.75	11.38	0.85	18.17	3.26	11.27	17.24	17.03	17.45	11.15	23.24	2.15	17.16	863.96	838.54	889.38	424.75	1782.31	261.82	813.5	71.18	67.74	74.63	16.83	223.21	35.47	64.97	88.1	80.85	95.36	0.4	343.48	74.76	65.96	324.84	307.11	342.57	3.08	888.83	182.66	306.3	971.02	937.16	1004.89	100.8
Lopinga achine	Lopinga achine (Scopoli, 1763)	Nymphalidae	275	8.2	7.91	8.49	1.7	13.6	2.47	8.42	19.03	18.72	19.34	11.39	25.03	2.6	19.04	805.85	776.17	835.53	491.35	1782.31	250.05	713.97	55.18	52.7	57.66	16.83	118.59	20.87	51.23	36.75	32.6	40.9	0.97	235.4	34.96	25.37	184.48	171.21	197.76	7.36	591.11	111.84	174.58	734.14	707.03	761.26	149.95
Lycaena alciphron	Lycaena alciphron (Rottemburg, 1775)	Lycaenidae	519	9.53	9.27	9.78	0.85	16.62	2.97	9.08	18.71	18.49	18.92	9.98	23.49	2.49	18.86	772.44	751.7	793.18	414.75	1782.31	240.51	698.38	64.32	61.84	66.79	19.49	223.21	28.7	56.98	55.53	50.05	61	0.78	424.67	63.49	28.94	247.03	233.28	260.77	5.38	983.39	159.36	199.9	853.57	828.51	878.63	111.96
Lycaena dispar	Lycaena dispar (Haworth, 1802)	Lycaenidae	383	9.34	9.13	9.55	3.12	14.95	2.13	9.39	19.77	19.5	20.03	11.46	25.94	2.66	20.5	706.61	687.87	725.35	315.7	1682.89	186.52	657.62	51.49	49.71	53.27	16.83	108.79	17.71	50.27	39.52	36.41	42.64	0.97	197.73	31	30.41	232.4	222.44	242.37	7.36	578.88	99.2	220.35	867.03	845.58	888.49	169.91
Lycaena helle	Lycaena helle ([Schifferm�ller], 1775)	Lycaenidae	148	4.89	4.26	5.51	-2.8	12.43	3.86	5	20.54	19.97	21.11	15.03	28.72	3.53	20.44	741.18	704.44	777.92	488.39	1581.7	226.18	662.61	52.01	49.39	54.64	26.3	106.69	16.16	50.52	20.01	16.78	23.23	0.07	125.17	19.86	13.3	98.99	83.81	114.17	0.19	389.38	93.44	46.94	500.82	458.54	543.1	84.45
Lycaena hippothoe	Lycaena hippothoe (Linnaeus, 1760)	Lycaenidae	689	6.45	6.22	6.69	-3.72	14.72	3.4	7.3	19.71	19.49	19.93	12.69	28.56	3.19	19.48	761.59	744.61	778.57	432.32	1826.89	244.11	670.39	54.41	53.06	55.77	16.34	166.22	19.44	51.67	26.09	24.45	27.73	0.06	177.52	23.6	19.81	128.28	121.55	135	0.06	532.54	96.64	114.37	596.65	579.43	613.87	67.27
Lycaena ottomana	Lycaena ottomana (Lefebvre, 1831)	Lycaenidae	37	12.82	12.21	13.43	8.41	15.96	1.83	13.08	18.61	18.03	19.19	15.24	23.02	1.73	18.94	770.83	690.56	851.11	475.8	1410.8	240.76	708.36	86.89	71.04	102.74	32.98	196.8	47.54	76.9	93.77	75.6	111.93	16.7	218.54	54.49	91.74	380.22	338.08	422.35	145.58	660.75	126.37	368.17	1167.21	1097.37	1237.05	704.34
Lycaena phlaeas	Lycaena phlaeas (Linnaeus, 1761)	Lycaenidae	1340	9.29	9.08	9.5	-3.1	18.64	3.94	9.09	17.83	17.63	18.03	8.58	28.75	3.67	17.84	787.04	769.77	804.31	260.25	3042.73	322.24	692.69	63.17	61.37	64.96	16.83	247.18	33.46	54.13	71.23	66.55	75.92	0.07	450.89	87.4	34.86	258.2	246.63	269.76	0.11	1087.91	215.75	202.56	832.59	811.64	853.54	68.19
Lycaena thersamon	Lycaena thersamon (Esper, 1784)	Lycaenidae	199	10.99	10.65	11.33	5.12	18.17	2.43	11.08	20.1	19.81	20.39	14.64	23.97	2.08	20.47	682.1	660.69	703.51	363.79	1316.98	153.17	648.99	63.97	60.21	67.74	25.22	196.8	26.9	57.91	57.74	49.51	65.97	4.59	362.29	58.88	35.84	307.36	288.9	325.82	68.79	905.19	132.03	297.32	1038.48	1005.48	1071.49	470.28
Lycaena thetis	Lycaena thetis Klug, 1834	Lycaenidae	6	13.16	12.29	14.03	11.95	14.04	0.83	13.38	17.21	16.06	18.35	16.01	18.63	1.09	16.92	715.94	638.15	793.74	570.37	764.11	74.13	744.72	101.29	81.84	120.73	69.51	116.96	18.53	107.16	100.65	66.95	134.35	57	138.45	32.11	94.97	369.71	295.68	443.73	273.66	455.6	70.54	369.47	1140.21	1024.17	1256.24	997.17
Lycaena tityrus	Lycaena tityrus (Poda, 1761)	Lycaenidae	673	9.35	9.15	9.55	0.85	16.6	2.59	9.1	18.33	18.14	18.53	9.5	23.28	2.6	18.33	778.38	760.78	795.98	427.56	1782.31	232.59	723.47	59.43	57.36	61.49	16.83	223.21	27.26	54.41	50.9	47.09	54.71	0.4	344.85	50.34	32.61	235.55	225.7	245.39	3.08	880.34	130.1	205.63	829.83	810.65	849.01	100.8
Lycaena virgaureae	Lycaena virgaureae (Linnaeus, 1758)	Lycaenidae	756	7.27	7.06	7.49	-1.64	15.96	3.01	7.78	19.55	19.34	19.76	13.47	27.81	2.89	19.33	757.44	740.44	774.45	427.56	1826.89	238.15	675.61	55.78	54.26	57.29	24.27	166.22	21.23	52.14	29.13	27.12	31.14	0.07	234.53	28.12	21.39	147.19	139.61	154.77	0.3	703.98	106.18	143.89	653.14	635.62	670.65	98.52
Maniola chia	Maniola chia Thomson, 1987	Nymphalidae	2	16.09	9.85	22.33	15.6	16.58	0.69	16.09	16.13	14.15	18.11	15.97	16.29	0.22	16.13	609.77	379.3	840.23	591.63	627.9	25.65	609.77	108.11	95.91	120.32	107.15	109.08	1.36	108.11	238.7	-102.02	579.41	211.88	265.51	37.92	238.7	681.57	-23.7	1386.84	626.07	737.08	78.5	681.57	1610.51	591	2630.01	1530.27
Maniola jurtina	Maniola jurtina (Linnaeus, 1758)	Nymphalidae	1289	9.85	9.67	10.03	0.38	18.64	3.29	9.33	17.44	17.25	17.62	8.58	25.68	3.43	17.63	797.53	780.52	814.54	315.7	2908.6	311.27	709.5	63.13	61.33	64.93	16.83	247.18	32.95	54.29	74.41	69.66	79.15	0.34	450.89	86.8	38.41	273.13	261.78	284.48	0.49	1087.91	207.76	211.9	868.71	849	888.43	91.28
Maniola megala	Maniola megala (Oberth�r, 1909)	Nymphalidae	2	15.72	13.06	18.38	15.51	15.93	0.3	15.72	17.34	9.1	25.57	16.69	17.99	0.92	17.34	641.33	258.25	1024.4	611.18	671.47	42.64	641.33	108.46	30.22	186.69	102.3	114.61	8.71	108.46	197.99	172.2	223.79	195.96	200.02	2.87	197.99	618.65	516.08	721.21	610.57	626.72	11.42	618.65	1557.19	1162.31	1952.07	1526.11
Maniola nurag	Maniola nurag (Ghiliani, 1852)	Nymphalidae	5	15.17	13.85	16.49	13.63	16.17	1.06	15.17	15.41	14.67	16.16	14.93	16.46	0.6	15.23	692.96	576.87	809.06	570.67	798.8	93.5	662.22	99.57	83.71	115.42	88.17	115.34	12.77	93.84	227.74	149.48	305.99	133.59	286.86	63.02	239.52	597.32	433.42	761.21	398.41	717.78	132	616.41	1392.43	1158.29	1626.57	1112.71
Maniola telmessia	Maniola telmessia (Zeller, 1847)	Nymphalidae	7	17.1	16.04	18.16	15.51	18.17	1.15	17.84	16.16	15.11	17.21	14.53	17.99	1.14	16.16	689.66	642.28	737.05	611.18	747.57	51.23	691.33	135.16	117.07	153.25	102.3	153.56	19.56	143.13	290.47	218.84	362.1	195.96	366.04	77.45	333.16	780.45	654.27	906.63	610.57	905.19	136.43	856.58	1755.73	1595.83	1915.62	1526.11
Melanargia arge	Melanargia arge (Sulzer, 1776)	Nymphalidae	33	14.02	13.43	14.6	9.46	16.64	1.65	14.31	16.48	16.21	16.74	15.05	17.88	0.75	16.32	791.93	743.36	840.49	506.84	1011.77	136.96	807.31	84.17	73.74	94.59	34.33	133.78	29.4	88.01	149.95	126.26	173.63	18.66	271.01	66.8	150.77	467.84	415.38	520.3	119.93	731.32	147.94	487.02	1248.95	1165.37	1332.52	641.97
Melanargia galathea	Melanargia galathea (Linnaeus, 1758)	Nymphalidae	802	9.71	9.54	9.89	0.85	17.56	2.55	9.49	18.25	18.05	18.46	10	24.37	2.95	18.38	782.6	766.17	799.03	315.7	1782.31	237.05	725.37	57.81	56.15	59.47	16.83	183.66	23.94	54.53	53.89	50.37	57.4	0.4	358.6	50.71	34.95	249.61	240.74	258.48	3.08	866.42	127.97	221.97	861.83	843.7	879.96	100.8
Melanargia ines	Melanargia ines (Hoffmannsegg, 1804)	Nymphalidae	79	15.19	14.73	15.66	9.33	18.41	2.09	15.89	15.74	15.22	16.25	9.98	19.17	2.31	16.26	604.78	558.87	650.68	260.25	1564.51	204.96	567.07	83.35	74.97	91.72	31.51	205.57	37.39	80.65	242.32	216.2	268.44	25.53	448.51	116.61	249.52	675.25	620.63	729.86	133.37	1087.91	243.82	703.98	1478.93	1402.01	1555.86	617.55
Melanargia lachesis	Melanargia lachesis (H�bner, 1790)	Nymphalidae	111	13.09	12.66	13.51	8.38	17.49	2.25	13.16	15.66	15.23	16.09	9.5	19.33	2.28	16.11	742.15	690.47	793.82	260.25	1762.13	274.71	686.74	80.57	72.13	89.01	31.51	223.21	44.87	60.36	157.81	138.51	177.11	25.53	419.28	102.61	135.3	476.21	433.12	519.3	114.24	1013.21	229.08	462.68	1157.35	1092.23	1222.46	520.36
Melanargia larissa	Melanargia larissa (Esper, 1784)	Nymphalidae	73	12.95	12.38	13.51	6.3	17.63	2.41	13.3	18.42	18	18.84	13.8	21.9	1.8	18.6	735.31	681.4	789.22	436.46	1410.8	231.05	681.47	79.52	70.56	88.47	26.81	196.8	38.38	76.44	107.62	89.14	126.1	8.92	346.86	79.22	91.74	404.5	363.69	445.32	100.33	869.44	174.92	397.25	1196.26	1128.99	1263.54	536.89
Melanargia occitanica	Melanargia occitanica (Esper, 1793)	Nymphalidae	85	13.79	13.3	14.28	8.68	18.26	2.26	13.76	15.88	15.47	16.29	9.98	19.17	1.91	16.22	702.1	650.81	753.39	260.25	1564.51	237.79	686.74	77.53	69.29	85.77	30.16	205.57	38.2	65.41	180.38	157.5	203.26	25.53	424.67	106.07	149.86	532.37	481.7	583.04	115.39	1033.87	234.91	497.7	1264.4	1189.12	1339.69	547.07
Melanargia pherusa	Melanargia pherusa (Boisduval, 1833)	Nymphalidae	4	16.85	15.07	18.63	15.28	17.72	1.12	17.2	14.82	13.88	15.76	14.28	15.66	0.59	14.67	573.32	530.81	615.83	553.76	611.46	26.71	564.03	87.44	78.44	96.44	79.28	91.28	5.66	89.6	316.41	188.87	443.95	203.4	385.1	80.15	338.57	775.01	529.38	1020.63	557.25	900.34	154.36	821.22	1669.61	1351	1988.21	1386.08
Melanargia russiae	Melanargia russiae (Esper, 1784)	Nymphalidae	111	12.2	11.73	12.68	3.58	17.48	2.52	12.24	16.56	16.22	16.9	10.72	21.98	1.82	16.73	792.54	749.73	835.34	397.54	1564.51	227.55	780.4	72.81	66.33	79.29	30.16	205.57	34.45	62.06	110.16	95.49	124.83	0.99	351.79	77.98	84.4	367.71	333.26	402.16	5.38	852.41	183.13	340.72	1033.06	972.12	1094	166.78
Melitaea aetherie	Melitaea aetherie (H�bner, 1826)	Nymphalidae	26	16.67	16.25	17.09	14.45	18.35	1.04	16.72	14.53	13.61	15.45	9.98	18.64	2.28	15.08	602.64	553.07	652.21	260.25	919.05	122.73	582.93	96.85	87.05	106.65	31.51	137.72	24.25	95.74	326.31	288.8	363.83	144.84	450.89	92.88	325.71	828.97	754.67	903.26	449.88	1064.24	183.95	859.11	1702.33	1616.24	1788.42	1238.1
Melitaea arduinna	Melitaea arduinna (Esper, 1784)	Nymphalidae	14	10.92	10.3	11.54	9.32	12.78	1.07	10.72	20.61	19.81	21.41	18.33	22.98	1.38	20.22	628.65	557.21	700.1	436.85	899.89	123.74	610.87	46.46	35.27	57.65	26.41	96.86	19.38	42.27	38.3	27.47	49.13	19.42	80.79	18.75	32.14	262.36	222.59	302.14	142.88	362.15	68.89	253.62	988.98	903.03	1074.94	730.9
Melitaea asteria	Melitaea asteria Freyer, 1828	Nymphalidae	15	3.74	2.53	4.95	0.85	8.61	2.18	3.24	16.4	15.63	17.17	14.44	19.87	1.39	16.17	1314.21	1232.33	1396.09	1107.46	1577.23	147.85	1324.39	95.2	88.53	101.87	69.97	118.59	12.04	96.76	5.19	2.61	7.76	1.35	18.34	4.64	3.97	42.73	17.57	67.9	6.83	184.27	45.44	25.25	293.3	196.48	390.11	111.96
Melitaea athalia	Melitaea athalia (Rottemburg, 1775)	Nymphalidae	1011	8.27	8.07	8.47	-3.48	17.56	3.55	8.47	19.37	19.19	19.56	9.5	29.55	3.26	19.31	744.64	731.96	757.33	353.69	1782.31	227.09	673.01	56.38	55.08	57.69	15.82	205.57	23.33	51.96	44.93	42.06	47.81	0.03	358.6	51.46	25.48	200.22	191.94	208.49	0.05	880.26	148.16	181.58	754.85	738.22	771.49	57.02
Melitaea aurelia	Melitaea aurelia Nickerl, 1850	Nymphalidae	268	8.68	8.4	8.95	1.23	14.95	2.28	8.9	18.81	18.56	19.07	14.05	23.91	2.13	18.84	833.3	800.7	865.9	424.76	1782.31	271.07	739.03	57.29	54.47	60.1	16.83	122.48	23.44	52.45	32.64	29.86	35.41	0.78	197.73	23.05	28.01	196.98	185.59	208.38	7.36	578.88	94.75	193.71	771.52	743.27	799.76	112.24
Melitaea britomartis	Melitaea britomartis Assmann, 1847	Nymphalidae	99	8.84	8.38	9.3	2.75	17.72	2.31	8.85	20.02	19.66	20.38	14.28	23.91	1.81	20.23	725.82	672.93	778.72	424.76	1782.31	265.19	637.37	55.62	51.65	59.6	28.1	103.32	19.92	50.3	31.72	23.92	39.51	5.96	385.1	39.08	26	209.34	185.9	232.78	24.55	900.34	117.51	194.92	825.11	773.74	876.48	308.99
Melitaea cinxia	Melitaea cinxia (Linnaeus, 1758)	Nymphalidae	673	9.6	9.38	9.82	-2.99	17.28	2.89	9.39	18.09	17.9	18.28	10.34	25.23	2.55	17.94	762.92	745.71	780.12	323.33	1782.31	227.38	711.85	56.71	54.68	58.74	16.83	194.4	26.83	51.06	57.98	53.72	62.24	0.4	366.24	56.29	36.2	242.7	231.25	254.16	3.08	912.17	151.32	209.95	839.57	817.53	861.61	100.8
Melitaea deione	Melitaea deione (Geyer, 1832)	Nymphalidae	108	11.58	10.83	12.34	0.85	17.09	3.96	12.34	15.74	15.38	16.09	9.98	19.17	1.85	15.95	850.16	794.08	906.25	372.21	1762.13	294.01	832.98	75.66	68	83.33	27.76	223.21	40.18	60.84	131.56	110.96	152.16	0.78	424.67	107.99	107.4	398.15	347.82	448.49	5.38	1013.21	263.89	385.34	1008.15	921.23	1095.08	111.96
Melitaea diamina	Melitaea diamina (Lang, 1789)	Nymphalidae	461	8.03	7.79	8.28	-1.49	15.43	2.7	8.46	18.43	18.21	18.65	11.59	26.65	2.44	18.21	817.02	793.1	840.94	424.76	1826.89	261.34	736.96	54.73	52.65	56.8	16.83	166.22	22.7	50.55	35.4	32.42	38.39	0.14	273.45	32.61	27.05	175.46	165.52	185.4	0.45	697.55	108.62	173.72	700.65	678.09	723.2	98.52
Melitaea didyma	Melitaea didyma (Esper, 1779)	Nymphalidae	621	10.42	10.17	10.66	0.85	17.91	3.1	10.32	18.33	18.12	18.54	9.98	24.37	2.61	18.07	783.05	763.65	802.46	260.25	1782.31	246.24	725.78	63.25	61.03	65.47	16.83	205.57	28.12	56.55	70.82	64.93	76.7	0.4	448.51	74.67	40.27	294.16	280.12	308.21	3.08	1064.24	178.27	257.82	938.89	913.48	964.3	100.8
Melitaea parthenoides	Melitaea parthenoides Keferstein, 1851	Nymphalidae	172	10.61	10.21	11.01	1.28	16.18	2.66	10.88	16.02	15.77	16.28	10.34	19.17	1.71	15.97	842.52	808.7	876.35	424.23	1544	224.73	827.42	53.68	50.05	57.31	16.83	163.4	24.11	50.95	86.4	77.52	95.27	0.4	309.4	58.98	78.03	299.95	276.92	322.99	3.08	782.4	153.04	290.45	874.41	831.43	917.39	100.8
Melitaea phoebe	Melitaea phoebe (Goeze, 1779)	Nymphalidae	521	10.91	10.64	11.19	0.85	17.91	3.19	11.04	17.95	17.71	18.18	9.98	23.95	2.75	17.7	810.61	787.6	833.63	260.25	1782.31	267.4	743.81	66.89	64.17	69.61	16.83	223.21	31.61	59.44	83.15	76.05	90.24	0.4	450.89	82.46	49.89	324.83	308.31	341.34	3.08	1064.24	191.85	294.61	982.47	953.17	1011.77	100.8
Melitaea trivia	Melitaea trivia ([Schifferm�ller], 1775)	Nymphalidae	260	10.97	10.64	11.3	2.64	18.17	2.71	10.98	19.27	18.96	19.57	11.15	23.95	2.52	19.7	762.68	731.07	794.29	260.25	1782.31	258.81	686.15	70.5	66.29	74.71	25.22	205.57	34.5	59.89	66.77	58.41	75.14	0.97	391.5	68.48	39.09	309.93	290.73	329.12	7.36	953.16	157.17	283.83	1009.29	974.54	1044.05	169.91
Melitaea varia	Melitaea varia Meyer-D�r, 1851	Nymphalidae	41	6.83	5.57	8.08	0.85	13.43	3.99	6.46	16.34	16.04	16.64	14.44	17.94	0.94	16.29	1096.82	1028.02	1165.62	769.04	1544	217.97	1051.87	71	65.61	76.39	41.66	107.06	17.06	67.86	29.92	17.76	42.07	0.78	149.32	38.52	14.27	127.78	86.18	169.38	5.38	447.03	131.79	77.48	517.44	410.6	624.27	111.96
Minois dryas	Minois dryas (Scopoli, 1763)	Nymphalidae	48	9.52	9.27	9.78	0.85	14.18	2.31	9.68	19.04	18.77	19.32	10.72	24.37	2.53	19.35	807.1	778.96	835.24	315.7	1782.31	255.85	738.56	57.57	55.27	59.87	19.66	122.48	20.9	54.31	43.04	38.67	47.41	0.4	291.74	39.74	31.01	241.03	228.83	253.23	3.08	705.12	110.93	233.26	864.54	837.52	891.56	100.8
Neptis rivularis	Neptis rivularis (Scopoli, 1763)	Nymphalidae	150	8.23	7.85	8.61	1.4	13.96	2.35	8.35	19.97	19.68	20.26	15.28	23.24	1.8	20.39	856.9	808.97	904.83	491.35	1782.31	297.07	737.48	67.85	64.74	70.95	31.41	117.38	19.26	66.19	21.56	18.94	24.19	0.97	114.04	16.26	18.84	186.55	171.7	201.4	7.36	470.44	92.04	186.48	765.21	724.85	805.57	144.49
Neptis sappho	Neptis sappho (Pallas, 1771)	Nymphalidae	104	9.4	9.06	9.74	4.97	13.6	1.75	9.68	20.96	20.73	21.18	18.17	23.91	1.16	20.92	741.16	699.21	783.12	506.58	1682.89	215.74	678.7	60.23	56.81	63.65	27.87	103.32	17.56	57.04	27.33	24.38	30.28	4.59	112.55	15.17	24.64	237.01	221.84	252.17	68.79	470.44	77.98	240.12	909.39	873.3	945.48	470.28
Nymphalis antiopa	Nymphalis antiopa (Linnaeus, 1758)	Nymphalidae	910	7.61	7.37	7.85	-3.72	17.36	3.69	8.12	19.52	19.3	19.74	10.72	29.55	3.38	19.35	742.04	726.6	757.47	418.38	2287.27	237.28	666.72	57.08	55.37	58.8	18.14	223.21	26.32	51.59	39	35.86	42.14	0.07	376.23	48.24	23.69	175.36	166.05	184.68	0.3	891.33	143.24	164.94	701.58	682.18	720.97	88.16
Nymphalis c-album	Nymphalis c-album (Linnaeus, 1758)	Nymphalidae	1098	8.6	8.4	8.79	-0.87	17.56	3.36	8.72	18.61	18.42	18.81	10	27.81	3.33	18.69	759.35	744.65	774.06	339.32	2507.04	248.3	689.17	57.08	55.5	58.67	16.83	223.21	26.78	51.27	49.98	46.64	53.32	0.14	400.38	56.37	29.09	210.69	201.44	219.94	0.45	975.27	156.24	190.57	767.29	749.22	785.36	91.28
Nymphalis egea	Nymphalis egea (Cramer, 1775)	Nymphalidae	158	13.29	12.87	13.71	1.88	18.17	2.68	13.62	17.56	17.23	17.89	13.43	22.71	2.11	17.3	807.37	767.96	846.79	436.85	1682.89	250.81	761.37	86.91	80.85	92.98	30.81	196.8	38.59	82.08	132.25	117.19	147.31	0.78	399.94	95.83	112.74	445.1	413.62	476.58	10.1	961.31	200.32	439.35	1229.16	1178.77	1279.55	150.93
Nymphalis l-album	Nymphalis l-album (Esper, 1780)	Nymphalidae	72	7.51	6.92	8.09	1.93	11.35	2.5	7.77	21.67	21.22	22.13	18.65	27.17	1.93	21.64	681.1	650.79	711.42	515.62	1131.46	129	645.18	58.77	54.95	62.59	33.26	97.84	16.26	54.56	20.55	18.35	22.76	4.59	41.78	9.37	18.68	163.24	140.41	186.06	22.38	341.96	97.13	166.94	747.7	692.91	802.48	392.09
Nymphalis polychloros	Nymphalis polychloros (Linnaeus, 1758)	Nymphalidae	845	9.68	9.48	9.89	0.85	18.17	3	9.31	17.92	17.71	18.12	9.98	25.03	3.04	17.94	760.71	744.58	776.84	408.39	2507.04	238.89	703.29	60.5	58.49	62.52	16.83	205.57	29.88	53.79	64.47	59.51	69.42	0.4	448.51	73.37	36.45	258.33	246.24	270.42	3.08	1064.24	179.09	211.73	857.89	836.41	879.38	100.8
Nymphalis xanthomelas	Nymphalis xanthomelas (Esper, 1781)	Nymphalidae	113	8.35	7.97	8.74	3.81	13.06	2.07	8.46	20.68	20.39	20.96	16.7	24.33	1.52	20.65	671.28	645.72	696.84	491.01	1410.8	137.15	651.62	54.57	51.11	58.03	25.22	142.5	18.55	50.23	26.46	24.07	28.85	8.39	77.36	12.82	22.7	184.34	168.12	200.56	37.53	386.09	87.02	184.14	789.71	751.66	827.76	434.93
Ochlodes sylvanus	Ochlodes sylvanus (Esper, 1777)	Hesperiidae	1058	8.58	8.38	8.78	-0.91	16.97	3.31	8.73	18.5	18.3	18.71	9.53	27.72	3.4	18.59	777.08	761.09	793.08	315.7	2507.04	265.12	701.01	57.54	55.83	59.25	16.83	223.21	28.35	51.27	49.21	45.96	52.47	0.08	424.67	53.89	30.11	208.02	198.91	217.13	0.11	1013.21	151.05	189.29	761.83	743.84	779.82	68.19
Oeneis bore	Oeneis bore (Schneider, 1792)	Nymphalidae	19	-2.11	-2.55	-1.67	-3.23	0.27	0.91	-2.31	25.79	24.34	27.24	20.16	29.34	3.01	27.09	495.66	458.71	532.61	418.38	762.25	76.66	476.95	41.21	37.65	44.77	27.46	51.52	7.39	41.83	5.18	3.7	6.67	2.51	16.42	3.08	4.12	8.86	6.77	10.96	3.83	24.03	4.35	8.26	156.63	135.25	178.01	84.53
Oeneis glacialis	Oeneis glacialis (Moll, 1785)	Nymphalidae	46	5.17	4.36	5.99	0.85	12.52	2.73	5.11	16.52	16.2	16.84	14.44	18.74	1.07	16.29	1220.17	1160.51	1279.83	769.04	1583.83	200.9	1216.35	80.74	75.27	86.2	41.66	118.59	18.41	81.65	12.9	7.73	18.08	0.78	103.2	17.42	5.8	72.85	51.78	93.93	6.26	385.08	70.97	54.48	387.21	323.92	450.5	111.96
Oeneis jutta	Oeneis jutta (H�bner, 1806)	Nymphalidae	166	2.85	2.51	3.19	-3.1	6.97	2.24	3.03	23.73	23.32	24.14	13.66	29.55	2.66	23.31	624.18	609.43	638.94	428.69	1338.62	96.29	617.61	48.22	47.03	49.42	27.46	95.73	7.79	47.68	12.27	11.41	13.13	1.27	23.12	5.61	12.18	36.44	32.49	40.39	2.6	120.43	25.79	30.23	396.1	377.72	414.48	130.42
Oeneis norna	Oeneis norna (Becklin, 1791)	Nymphalidae	54	-0.87	-1.31	-0.43	-3.72	4.53	1.61	-1.2	23.38	22.17	24.59	13.66	29.55	4.43	23.93	670.66	593.92	747.41	428.69	1669.37	281.16	564.77	51.28	45.85	56.71	24.47	115.88	19.89	47.55	6.46	4.9	8.02	0.09	29.52	5.71	4.65	11.24	8.71	13.77	0.19	43.3	9.27	8.43	177.4	160.94	193.86	84.53
Papilio alexanor	Papilio alexanor Esper, 1799	Papilionidae	49	12.61	11.71	13.51	3.25	16.6	3.12	13.08	16.9	16.55	17.26	14.91	19.7	1.23	16.78	880.79	816.27	945.3	491.49	1410.8	224.61	879.16	101.73	90.62	112.84	44.31	196.8	38.67	95.25	116.35	93.65	139.04	0.97	295.31	79.01	103.2	387.43	329.91	444.95	5.38	739.2	200.26	397.06	1107.77	998.04	1217.5	166.78
Papilio hospiton	Papilio hospiton Gene, 1839	Papilionidae	14	14.68	13.88	15.48	12.27	16.41	1.38	14.89	14.93	14.51	15.34	14.07	16.46	0.72	14.76	684	623.42	744.58	472.23	817.49	104.92	680.08	88.22	80.17	96.27	55.64	111.19	13.94	88.73	215.23	181.38	249.08	125.31	287.25	58.63	221.32	564.45	488.35	640.55	353.21	726.29	131.8	586.19	1318.25	1192.21	1444.29	951.36
Papilio machaon	Papilio machaon Linnaeus, 1758	Papilionidae	1224	9.28	9.05	9.51	-3.1	18.64	4.08	9.07	18.73	18.55	18.92	9.79	28.31	3.36	18.52	737.43	724.61	750.25	260.25	2097.03	228.58	669.15	60.69	59.03	62.35	16.83	223.21	29.6	52.87	70.19	65.18	75.2	0.08	448.51	89.34	31.82	261.58	249.23	273.92	0.11	1087.91	220.18	202.56	856.1	834.28	877.93	68.19
Pararge aegeria	Pararge aegeria (Linnaeus, 1758)	Nymphalidae	1178	9.71	9.51	9.91	-0.56	18.41	3.44	9.32	17.69	17.48	17.89	8.58	27.17	3.54	17.84	775.84	759.95	791.73	339.32	2794.09	277.93	699.01	61.64	59.86	63.41	16.83	223.21	31.01	53.7	74.06	69.08	79.04	0.32	450.89	87.13	37.25	271.34	259.32	283.36	0.55	1087.91	210.33	211.67	865.13	844.42	885.84	92.27
Parnassius apollo	Parnassius apollo (Linnaeus, 1758)	Papilionidae	354	8.14	7.79	8.49	-0.97	17.49	3.33	8.23	18.22	18	18.43	13.28	25.93	2.05	18.13	850.09	822.14	878.05	260.25	1782.31	267.45	810.3	60.35	57.88	62.83	24.27	162.53	23.68	54.57	39.56	34.77	44.36	0.07	391.5	45.89	24.05	174.43	159.72	189.15	0.3	953.16	140.74	149.2	682.8	651.07	714.54	100.8
Parnassius mnemosyne	Parnassius mnemosyne (Linnaeus, 1758)	Papilionidae	371	8.79	8.48	9.09	-0.91	16.84	2.97	8.66	19.31	19.07	19.54	13.92	23.97	2.29	19.49	803.6	776.51	830.69	363.79	1826.89	265.37	723.91	63.19	60.73	65.65	25.04	166.22	24.08	58.83	37.13	32.82	41.43	0.08	318.55	42.17	24.07	203.98	190.77	217.19	0.11	776.02	129.4	185.1	787.93	757.53	818.33	68.19
Parnassius phoebus	Parnassius phoebus (Fabricius, 1793)	Papilionidae	48	4.76	4.05	5.48	0.85	11.55	2.46	4.18	16.55	16.25	16.84	14.44	18.65	1.02	16.35	1218.06	1163.02	1273.11	841.36	1577.23	189.56	1213.89	80.61	75.22	86	41.66	118.59	18.56	82.62	9.52	6.29	12.75	0.4	52.33	11.12	5.06	59.71	43.36	76.07	3.08	281.58	56.34	43.29	352.7	298.38	407.02	100.8
Pelopidas thrax	Pelopidas thrax (H�bner, 1821)	Hesperiidae	1	16.26	NA	NA	16.26	16.26	NA	16.26	16.79	NA	NA	16.79	16.79	NA	16.79	744.31	NA	NA	744.31	744.31	NA	744.31	145.16	NA	NA	145.16	145.16	NA	145.16	232.32	NA	NA	232.32	232.32	NA	232.32	673.64	NA	NA	673.64	673.64	NA	673.64	1608.24	NA	NA	1608.24
Phengaris alcon	Phengaris alcon ([Schifferm�ller], 1775)	Lycaenidae	354	8.8	8.55	9.05	0.85	14.95	2.41	8.86	17.76	17.51	18.01	11.39	23.39	2.39	17.64	852.71	826.84	878.58	475.8	1782.31	247.47	793.38	58.4	55.67	61.14	16.83	223.21	26.19	53.92	42.39	38.5	46.28	0.78	234.55	37.19	31.77	202.4	191	213.81	5.38	611.91	109.11	192.19	752.04	727.17	776.92	111.96
Phengaris arion	Phengaris arion (Linnaeus, 1758)	Lycaenidae	522	8.64	8.4	8.87	0.85	14.95	2.71	8.68	18.49	18.24	18.73	9.95	27.17	2.82	18.25	802.03	781.47	822.59	424.75	1782.31	239.11	738.33	55.98	54.03	57.92	16.83	132.2	22.63	51.94	41.47	38.25	44.68	0.78	197.73	37.38	28.89	197.29	187.25	207.32	5.38	578.88	116.7	184.5	752.14	730.61	773.66	111.96
Phengaris nausithous	Phengaris nausithous (Bergstr�sser, 1779)	Lycaenidae	188	8.39	8.19	8.59	2.99	11.19	1.37	8.45	18.74	18.5	18.99	14.2	23.04	1.68	18.69	771.69	742.81	800.58	483.92	1527.28	200.78	728.83	55.55	52.83	58.26	26.3	118.59	18.88	53.59	29.49	27.46	31.52	0.97	72.78	14.09	27.22	183.03	174.89	191.18	7.36	335.14	56.59	184.68	744.12	723.51	764.72	169.91
Phengaris teleius	Phengaris teleius (Bergstr�sser, 1779)	Lycaenidae	252	8.6	8.36	8.84	1.7	14.05	1.92	8.61	18.91	18.65	19.17	14	23.04	2.11	18.98	798.04	767.67	828.4	491.35	1682.89	244.78	726.04	57.6	55.15	60.06	24.66	118.59	19.82	55	33.49	30.02	36.96	0.97	189.42	27.96	26.86	199.25	188.27	210.23	6.26	541.93	88.53	188.24	774.88	749.93	799.84	135.88
Pieris brassicae	Pieris brassicae (Linnaeus, 1758)	Pieridae	1353	9.29	9.08	9.49	-2.76	18.64	3.83	8.98	17.82	17.62	18.02	8.58	28.72	3.73	17.82	789.63	772.57	806.7	260.25	3042.73	319.99	696.19	62.87	61.09	64.65	16.83	247.18	33.39	53.63	70.94	66.29	75.6	0.06	450.89	87.29	34.9	256.1	244.57	267.63	0.06	1087.91	216.19	198.98	829.69	809.17	850.2	67.27
Pieris bryoniae	Pieris bryoniae (H�bner, 1806)	Pieridae	114	6.75	6.27	7.23	0.85	12.52	2.58	7.19	18.38	18	18.77	14.44	23.39	2.09	18.16	1052.48	998.64	1106.32	528.72	1782.31	290.15	1029.43	77.28	73.65	80.91	35.86	118.59	19.57	80.44	17.15	14.02	20.28	0.4	105.98	16.86	14.13	127	111.56	142.45	3.08	385.08	83.24	116.48	577.88	531.12	624.64	100.8
Pieris ergane	Pieris ergane (Geyer, 1828)	Pieridae	125	11.69	11.19	12.19	0.85	16.45	2.82	12.1	18.2	17.86	18.55	13.78	23.02	1.94	18.15	826.43	780.82	872.05	482.4	1682.89	257.65	760.42	73.4	67.62	79.17	25.22	183.66	32.64	67.12	81.24	69.75	92.74	0.97	300.11	64.95	63.34	330.15	301.74	358.56	6.83	766.22	160.47	317.16	1035.55	980.49	1090.61	111.96
Pieris krueperi	Pieris krueperi Staudinger, 1860	Pieridae	51	12.41	11.7	13.11	6.3	18.17	2.51	12.44	19.14	18.6	19.68	16.01	23.02	1.92	19.2	669.58	629.92	709.23	486.95	1174.23	141	622.58	69.8	58.6	81	26.81	183.66	39.81	51.29	88.16	68.19	108.14	7.12	343.48	71.02	66.19	365.35	319.58	411.13	75.32	888.83	162.77	341.89	1142.43	1062.95	1221.9	489.67
Pieris mannii	Pieris mannii (Mayer, 1851)	Pieridae	203	11.46	11.03	11.89	0.85	17.72	3.13	12.1	17.78	17.5	18.05	14	22.59	1.98	17.64	842.85	806.82	878.88	427.56	1782.31	260.34	804.2	68.44	64.47	72.41	19.82	183.66	28.7	61.64	86	76.08	95.93	0.78	385.1	71.71	65.42	332.3	308.11	356.49	6.26	900.34	174.81	328.16	1009.7	962.93	1056.47	111.96
Pieris napi	Pieris napi (Linnaeus, 1758)	Pieridae	1405	8.21	8	8.42	-3.72	17.56	4	8.62	18.41	18.2	18.63	8.58	29.55	4.07	18.45	793.11	776.2	810.03	315.7	3042.73	323.27	697.26	59.44	57.83	61.06	16.83	247.18	30.79	52.32	51.84	48.6	55.07	0.07	424.67	61.8	29.16	206.68	197.83	215.53	0.11	1017.97	169.09	184.02	737.5	719.68	755.32	68.19
Pieris rapae	Pieris rapae (Linnaeus, 1758)	Pieridae	1363	9.63	9.43	9.82	-3.1	18.64	3.67	9.27	17.78	17.59	17.98	8.58	28.72	3.67	17.8	778.96	763.34	794.59	260.25	3042.73	294.05	696.19	62.42	60.72	64.11	16.83	242.55	31.86	53.82	74.52	69.8	79.23	0.14	450.89	88.77	37.62	270.15	258.67	281.64	0.45	1087.91	216.18	209.36	861.07	840.94	881.21	98.52
Plebejus aquilo	Plebejus aquilo (Boisduval, 1832)	Lycaenidae	21	-2.05	-2.5	-1.59	-3.72	0.04	1	-2.33	23.15	21.92	24.39	18.72	27.68	2.72	23.23	671.93	584.2	759.66	471.88	1183.51	192.72	610.19	49.3	42.56	56.04	24.47	76.47	14.8	50.68	5.94	2.72	9.17	1.18	29.52	7.08	3.26	9.05	4.28	13.82	1.8	43.3	10.48	4.6	122.84	110.55	135.14	84.53
Plebejus argus	Plebejus argus (Linnaeus, 1758)	Lycaenidae	991	8.61	8.39	8.83	-1.64	18.41	3.48	8.86	18.57	18.36	18.78	9.95	27.83	3.4	18.46	778.56	762	795.13	260.25	2507.04	265.75	706.99	59.22	57.39	61.05	16.83	223.21	29.32	52.09	50.78	47.06	54.49	0.07	448.51	59.6	30.89	212.27	202.14	222.4	0.3	1087.91	162.54	190.73	767.11	747.59	786.64	91.28
Plebejus argyrognomon	Plebejus argyrognomon (Bergstr�sser, 1779)	Lycaenidae	290	9.51	9.25	9.77	1.88	14.74	2.23	9.45	19.23	18.97	19.49	14	23.54	2.24	19.51	766.48	741.15	791.8	482.4	1682.89	219.11	716.75	57.03	54.63	59.43	16.83	133.78	20.78	54.53	41.63	37.53	45.72	0.78	189.42	35.43	28.86	235.7	223.48	247.93	5.38	541.93	105.75	216.09	861.32	835.64	887	150.93
Plebejus bellieri	Plebejus bellieri (Oberth�r, 1910)	Lycaenidae	10	14.33	13.35	15.31	12.27	16.01	1.37	14.44	14.86	14.33	15.4	13.89	16.46	0.75	14.72	706.13	635.3	776.96	533.67	817.49	99.02	735.05	89.71	79.28	100.14	72.07	115.34	14.59	86.52	201.37	156.55	246.19	125.31	310.19	62.65	198.95	533.85	434.45	633.25	353.21	748.4	138.95	536.32	1267.2	1107.66	1426.74	951.36
Plebejus dardanus	Plebejus dardanus (Freyer, 1843)	Lycaenidae	2	11.29	8.69	13.88	11.08	11.49	0.29	11.29	19.89	17.57	22.2	19.7	20.07	0.26	19.89	593.99	230.71	957.26	565.4	622.58	40.43	593.99	36.42	16.17	56.67	34.83	38.02	2.25	36.42	50.31	17.56	83.05	47.73	52.88	3.64	50.31	285.74	94.62	476.85	270.7	300.78	21.27	285.74	1017.3	603.72	1430.89	984.75
Plebejus eurypilus	Plebejus eurypilus (Freyer, 1851)	Lycaenidae	2	14.67	-5.54	34.87	13.08	16.26	2.25	14.67	16.61	14.25	18.96	16.42	16.79	0.26	16.61	754.21	628.39	880.03	744.31	764.11	14	754.21	131.06	-48.04	310.16	116.96	145.16	19.93	131.06	162.64	-722.79	1048.06	92.95	232.32	98.55	162.64	507.76	-1599.86	2615.39	341.89	673.64	234.58	507.76	1346.68	-1976.66	4670.03	1085.13
Plebejus glandon	Plebejus glandon (Prunner, 1798)	Lycaenidae	45	5.92	4.93	6.92	0.85	12.52	3.31	5.56	16	15.73	16.26	13.84	18.11	0.88	15.96	1159.36	1101.64	1217.08	755.97	1544	192.12	1185.61	72.09	67.3	76.89	42.24	107.06	15.97	67.86	24.76	14.56	34.97	0.78	125.17	33.96	7.14	100.83	67.22	134.43	5.38	389.38	111.85	54.82	428.43	346.35	510.51	111.96
Plebejus hespericus	Plebejus hespericus (Rambur, 1839)	Lycaenidae	8	12.28	10.66	13.9	9.33	14.5	1.94	12.47	17.94	17.35	18.53	17.12	19.17	0.7	17.81	527.37	462.37	592.37	427.56	638.45	77.75	516.74	44.18	38.05	50.31	38.84	61.12	7.34	41.41	89.17	50.1	128.24	25.53	144.84	46.73	93.39	338.37	215.35	461.4	133.37	503.86	147.16	339.86	1004.94	778.7	1231.18	617.55
Plebejus idas	Plebejus idas (Linnaeus, 1760)	Lycaenidae	774	6.68	6.39	6.97	-3.1	17.49	4.07	7.47	19.54	19.29	19.8	10.34	29.55	3.62	19.24	789	766.34	811.67	260.25	3039.21	321.21	680.01	57.27	55.31	59.24	19.66	247.18	27.81	50.79	33.38	30.65	36.1	0.06	391.5	38.62	20.57	145.51	136.08	154.95	0.06	953.16	133.7	115.85	618.17	596.4	639.94	67.27
Plebejus loewii	Plebejus loewii (Zeller, 1847)	Lycaenidae	3	18.04	17.6	18.47	17.84	18.17	0.18	18.1	15.71	14.45	16.97	15.16	16.16	0.51	15.81	718.98	649.1	788.87	691.33	747.57	28.13	718.05	149.64	135.53	163.76	143.13	153.56	5.68	152.24	346.31	309.63	382.99	333.16	362.29	14.77	343.48	883.53	822.1	944.97	856.58	905.19	24.73	888.83	1896.36	1809.53	1983.2	1857.14
Plebejus optilete	Plebejus optilete (Knoch, 1781)	Lycaenidae	480	4.19	3.89	4.5	-3.72	10.25	3.41	4.47	20.65	20.3	21.01	13.12	29.55	3.93	19.99	744.64	719.8	769.49	418.38	2287.27	277.02	640.47	53.52	51.48	55.56	24.27	166.22	22.74	47.47	17	15.77	18.23	0.06	72.61	13.74	14.43	66.98	61.3	72.65	0.06	274.28	63.3	42.03	434.33	416.34	452.33	67.27
Plebejus orbitulus	Plebejus orbitulus (Prunner, 1798)	Lycaenidae	63	3.36	2.54	4.17	-1.24	11.55	3.22	3.12	17.42	16.97	17.86	14.44	21.93	1.75	17.05	1122.99	1046.39	1199.58	509.78	1782.31	304.12	1131.46	77.13	71.83	82.43	41.66	118.59	21.05	80.14	7.74	4.99	10.49	0.06	52.33	10.92	3.75	46.43	31.48	61.38	0.06	281.58	59.36	19.51	299.54	248.35	350.74	67.27
Plebejus psyloritus	Plebejus psyloritus (Freyer, 1845)	Lycaenidae	5	16.19	15.49	16.89	15.4	16.88	0.56	16.32	14.04	13.57	14.51	13.77	14.69	0.38	13.93	767.72	723.16	812.27	743.54	827.14	35.88	747.29	152.29	144.62	159.97	146.41	162.69	6.18	150.15	280.75	237.03	324.48	239.29	324.17	35.21	289.52	730.33	641.15	819.51	640.86	818.75	71.82	751.08	1610.69	1484.61	1736.77	1465.46
Plebejus pylaon	Plebejus pylaon (Fischer, 1832)	Lycaenidae	16	11.1	10.41	11.79	7.79	15.96	2.13	11.04	19.89	19.28	20.51	16.01	22.98	1.89	20.21	667.82	626.25	709.39	508.65	1070.01	128.23	656.17	66.78	56.59	76.97	26.41	162.53	31.43	66.71	56.73	40.93	72.54	15.46	218.54	48.75	36.54	301.19	264.88	337.51	152.97	660.75	112.03	270.7	1033.87	968.69	1099.06	705.21
Plebejus pyrenaicus	Plebejus pyrenaicus (Boisduval, 1840)	Lycaenidae	5	8.84	6.57	11.11	5.83	10.33	1.83	9.14	15.49	14.26	16.72	13.84	16.22	0.99	16.02	999.36	778.06	1220.66	725.98	1216.7	178.23	1028.59	58.75	51.97	65.53	51.78	64.83	5.46	58.05	49.13	17.78	80.49	11.66	78.09	25.25	50.75	177.73	73.22	282.24	49.86	269.54	84.17	202.71	607.19	373.86	840.53	320.86
Plebejus trappi	Plebejus trappi (Verity, 1927)	Lycaenidae	6	2.52	1.22	3.82	0.85	4.16	1.24	2.56	15.73	15.1	16.36	14.82	16.4	0.6	15.8	1363.83	1233.67	1493.99	1185.61	1544	124.02	1333.4	69.62	58.11	81.13	57.9	89.38	10.97	68.91	1.95	-0.16	4.06	0.78	6	2.01	1.16	18.68	-0.47	37.82	6.83	54.82	18.24	12.41	184.73	111.53	257.93	111.96
Plebejus zullichi	Plebejus zullichi (Hemming, 1933)	Lycaenidae	2	11.9	7.23	16.58	11.53	12.27	0.52	11.9	17.95	12.88	23.01	17.55	18.34	0.56	17.95	592.76	112.14	1073.38	554.93	630.58	53.49	592.76	58.71	-10.09	127.51	53.3	64.13	7.66	58.71	71.66	-22.72	166.04	64.23	79.09	10.5	71.66	281.94	31.85	532.02	262.25	301.62	27.83	281.94	906.02	471.03	1341	871.78
Polyommatus admetus	Polyommatus admetus (Esper, 1783)	Lycaenidae	57	11.78	11.2	12.37	7.79	16.17	2.2	11.7	19.36	18.86	19.87	15.24	23.24	1.9	19.59	678.07	634.03	722.1	363.79	1239.05	165.97	627.6	67.46	58.81	76.12	25.22	162.53	32.61	59.57	71.28	55.96	86.6	16.65	218.54	57.74	47.73	328.44	293.65	363.23	142.88	660.75	131.11	300.78	1081.53	1020.81	1142.25	704.34
Polyommatus albicans	Polyommatus albicans (Herrich-Sch�ffer, 1851)	Lycaenidae	40	12.61	11.94	13.29	8.64	17.28	2.11	12.31	17.15	16.66	17.63	13.28	19.22	1.52	17.57	574.33	513.72	634.94	323.33	1066.09	189.52	517.23	49.16	44.23	54.1	34.1	114.7	15.44	43.77	117.89	93.25	142.53	25.53	366.24	77.04	96.21	398.14	338.65	457.63	133.37	912.17	186.02	357.41	1072.89	973.56	1172.22	536.21
Polyommatus amandus	Polyommatus amandus (Schneider, 1792)	Lycaenidae	544	7.66	7.38	7.94	-0.87	16.17	3.35	7.63	19.67	19.43	19.91	13.37	28.39	2.83	19.36	706.32	689.93	722.7	449.38	1682.89	194.55	641.9	53.34	51.66	55.02	24.27	162.53	19.95	49.01	36.17	32.9	39.44	0.41	238.61	38.83	22.42	159.87	148.67	171.07	0.72	703.98	133	129.23	688.92	665.16	712.69	107.43
Polyommatus aroaniensis	Polyommatus aroaniensis (Brown, 1976)	Lycaenidae	13	12.07	11.17	12.97	9.9	14.04	1.49	11.95	18.61	17.72	19.49	16.01	20.21	1.46	19.19	672.85	624.57	721.14	565.4	792.3	79.91	684.31	72.12	54.13	90.11	34.83	116.96	29.77	69.51	71.16	46.55	95.76	22.37	138.45	40.72	57	314.07	256.89	371.25	199.9	460.47	94.62	289.72	1054.37	956.81	1151.94	848.72
Polyommatus bellargus	Polyommatus bellargus (Rottemburg, 1775)	Lycaenidae	601	10.19	9.95	10.44	0.85	17.93	3.09	10.07	17.92	17.7	18.14	9.98	24.37	2.77	17.9	800.09	780.65	819.53	260.25	1782.31	242.69	745.63	62.71	60.47	64.95	16.83	205.57	27.98	57.15	71.31	64.76	77.86	0.78	448.51	81.78	38.91	288.08	272.77	303.39	5.38	1064.24	191.11	242.29	910.75	884.13	937.37	111.96
Polyommatus coelestinus	Polyommatus coelestinus (Eversmann, 1843)	Lycaenidae	3	13.3	10.68	15.92	12.09	14.04	1.06	13.77	16.56	15.05	18.08	16.01	17.22	0.61	16.46	735.09	666.68	803.5	708.36	763.38	27.54	733.52	110.87	96.3	125.45	105.13	116.86	5.87	110.62	111.95	-0.17	224.06	59.84	138.45	45.13	137.56	384.25	124.59	643.91	264.27	455.6	104.53	432.88	1147.3	758.17	1536.43	969.2
Polyommatus coridon	Polyommatus coridon (Poda, 1761)	Lycaenidae	575	9.31	9.1	9.51	0.85	16.31	2.53	9.3	18.26	18.04	18.48	10.96	23.91	2.66	18.28	801.21	781.5	820.92	315.7	1782.31	240.64	745.63	58.22	56.3	60.15	16.83	162.53	23.47	54.42	46.92	43.49	50.35	0.4	247.6	41.91	30.7	228.23	218.75	237.71	3.08	685.89	115.73	209.79	817.91	797.45	838.37	100.8
Polyommatus damon	Polyommatus damon ([Schifferm�ller], 1775)	Lycaenidae	163	8.66	8.22	9.11	0.85	15.96	2.87	8.97	17.75	17.46	18.04	13.26	21.98	1.87	17.71	890.28	852.91	927.65	483.92	1544	241.61	874.25	62.35	58.9	65.81	30.12	162.53	22.33	56.42	38.82	33.12	44.52	0.4	218.54	36.85	28.78	192.04	174.8	209.28	3.08	660.75	111.47	186.05	722.33	681.1	763.57	100.8
Polyommatus daphnis	Polyommatus daphnis ([Schifferm�ller], 1775)	Lycaenidae	305	9.58	9.26	9.9	0.85	16.26	2.88	9.5	19.25	19.01	19.48	13.28	23.63	2.1	19.44	773.06	746	800.12	363.79	1682.89	240.16	717.68	65.88	63.12	68.65	25.22	162.53	24.55	59.81	43.99	39.01	48.98	0.78	232.32	44.23	26.17	238.08	223.73	252.43	5.38	673.64	127.36	209.95	866.31	834.54	898.08	111.96
Polyommatus dolus	Polyommatus dolus (H�bner, 1823)	Lycaenidae	24	11.83	11.06	12.61	8.68	14.72	1.83	11.84	16.67	16.3	17.05	14.91	17.94	0.88	16.9	822.55	770.51	874.6	547.58	1016.48	123.26	843.31	67.7	58.15	77.25	34.33	111.85	22.62	65.69	83.22	63.24	103.19	18.66	177.52	47.3	71.54	308.35	251.9	364.8	115.39	522.84	133.67	270.84	963.11	856.65	1069.56	547.07
Polyommatus dorylas	Polyommatus dorylas ([Schifferm�ller], 1775)	Lycaenidae	330	9.32	8.99	9.64	0.85	15.96	3	9.32	17.98	17.76	18.19	11.39	22.72	1.99	17.8	869.36	840.53	898.19	407.97	1782.31	266.2	841.02	64.71	61.93	67.48	24.27	162.53	25.63	58.9	49.2	44.04	54.36	0.4	235.4	47.67	31.4	225.55	210.62	240.48	3.08	660.75	137.87	196.13	798.83	766.77	830.88	100.8
Polyommatus eros	Polyommatus eros (Ochsenheimer, 1808)	Lycaenidae	88	8.22	7.43	9.01	0.85	15.96	3.74	8.84	17.6	17.16	18.04	14.44	22.71	2.08	16.94	968.73	911.21	1026.25	475.8	1544	271.47	961.03	66.98	61.66	72.31	29.63	162.53	25.13	61.07	37.13	28.69	45.56	0.78	218.54	39.81	25.56	179.03	149.75	208.3	5.38	660.75	138.17	169.18	676.38	600.96	751.79	111.96
Polyommatus escheri	Polyommatus escheri (H�bner, 1823)	Lycaenidae	167	10.87	10.35	11.38	0.85	16.14	3.38	11.55	17.13	16.86	17.4	13.06	21.43	1.77	17.1	856.7	816.51	896.88	424.75	1606.47	263.02	837.53	66.27	62.23	70.3	29.15	177.53	26.41	58.94	79.14	69.7	88.58	0.78	293.61	61.79	64.85	299.77	273.88	325.65	5.38	772.73	169.42	289.72	915.84	861.86	969.81	111.96
Polyommatus fabressei	Polyommatus fabressei (Oberth�r, 1910)	Lycaenidae	11	11.27	10.36	12.18	9.33	13.47	1.35	11.46	17.43	16.82	18.05	14.91	18.45	0.92	17.68	582.02	530.75	633.3	434.28	711.85	76.32	575.71	45.53	40.98	50.07	35.83	56.08	6.77	45.15	70.35	41.74	98.96	25.53	165.53	42.59	58.07	273.15	198.72	347.59	133.37	474.81	110.8	257.39	873.24	747.13	999.36	617.55
Polyommatus fulgens	Polyommatus fulgens (de Sagarra, 1925)	Lycaenidae	27	11.1	10.43	11.76	9.86	12.28	0.93	11.09	15.52	14.27	16.77	13.28	17.93	1.74	15.63	830.32	704.35	956.28	547.58	1102.41	176.09	780.5	50.76	44.87	56.65	36.26	60.52	8.23	53.14	90.37	63.38	117.36	54.1	152.54	37.73	76.47	305.26	246.68	363.83	208.38	432.1	81.89	292.03	862.41	771.53	953.28	683.13
Polyommatus golgus	Polyommatus golgus (H�bner, 1813)	Lycaenidae	3	13.09	9.39	16.79	11.53	14.5	1.49	13.23	17.95	16.64	19.26	17.35	18.34	0.53	18.15	537.7	336.98	738.42	483.59	630.58	80.8	498.94	55.53	24.79	86.27	41.35	64.13	12.37	61.12	105.96	5.65	206.28	64.23	144.84	40.38	108.81	383.9	83.79	684.02	262.25	503.86	120.81	385.6	1087.42	550.96	1623.87	871.78
Polyommatus hispanus	Polyommatus hispanus (Herrich-Sch�ffer, 1851)	Lycaenidae	50	12.02	11.31	12.73	3.25	16.07	2.49	12.23	16.38	16.02	16.74	13.37	19.45	1.27	16.36	841.14	793.12	889.16	465.31	1330.25	168.97	839.11	69.09	63.01	75.17	35.86	122.48	21.39	63.97	109.84	88.61	131.08	0.97	283.74	74.72	104.59	368.61	317.34	419.89	7.36	761.17	180.42	375.45	1020.52	932.15	1108.9	169.91
Polyommatus humedasae	Polyommatus humedasae (Toso & Balletto, 1976)	Lycaenidae	2	3.02	-11.51	17.55	1.88	4.16	1.62	3.02	16.08	11.97	20.18	15.76	16.4	0.46	16.08	1398.62	610.07	2187.16	1336.56	1460.68	87.77	1398.62	64.63	23.55	105.7	61.4	67.86	4.57	64.63	3.39	-29.77	36.55	0.78	6	3.69	3.39	32.46	-251.64	316.56	10.1	54.82	31.62	32.46	229.96	-774.22	1234.13	150.93
Polyommatus icarus	Polyommatus icarus (Rottemburg, 1775)	Lycaenidae	1476	9.07	8.86	9.28	-3.1	18.64	4.11	8.99	17.97	17.78	18.17	8.58	28.56	3.81	17.94	789.28	773.26	805.31	260.25	3042.73	313.87	696.48	62.79	61.13	64.45	16.83	247.18	32.53	53.78	69.41	65.01	73.8	0.07	450.89	86.06	34.13	251.54	240.56	262.53	0.11	1087.91	215.2	198.29	817.07	796.95	837.2	68.19
Polyommatus iphigenia	Polyommatus iphigenia (Herrich-Sch�ffer, 1847)	Lycaenidae	2	13.91	12.19	15.62	13.77	14.04	0.19	13.91	16.24	13.34	19.13	16.01	16.46	0.32	16.24	735.87	386.37	1085.37	708.36	763.38	38.9	735.87	113.74	74.12	153.36	110.62	116.86	4.41	113.74	138	132.32	143.69	137.56	138.45	0.63	138	444.24	299.91	588.57	432.88	455.6	16.06	444.24	1236.35	888.74	1583.96	1208.99
Polyommatus nivescens	Polyommatus nivescens (Keferstein, 1851)	Lycaenidae	26	12.74	11.78	13.7	8.38	17.91	2.37	12.31	16.89	16.3	17.48	12.34	19.17	1.47	17.39	585.51	512.07	658.94	260.25	1028.59	181.81	555.69	50.27	43.96	56.58	31.51	115.08	15.63	48.81	130.77	88.48	173.06	25.53	448.51	104.7	96.46	414.31	320.35	508.26	114.24	1064.24	232.61	355.98	1090.99	948.48	1233.51	520.36
Polyommatus orphicus	Polyommatus orphicus Kolev, 2005	Lycaenidae	9	10.09	8.91	11.27	7.38	12.1	1.54	10.12	20.56	19.5	21.61	18.66	22.59	1.37	20.68	692.11	576.72	807.5	511.79	988.31	150.11	676.54	43.54	29.53	57.55	26.81	77.12	18.23	37.29	31.03	19.41	42.66	11.9	54.48	15.12	26.27	234.41	169.28	299.53	107.17	360.7	84.73	239.92	910.54	753.81	1067.28	573.29
Polyommatus ripartii	Polyommatus ripartii (Freyer, 1830)	Lycaenidae	59	10.96	10.3	11.63	3.25	15.96	2.53	11.02	17.54	16.96	18.12	10.72	22.72	2.24	17.38	805.41	753.66	857.17	475.8	1330.25	198.58	769.04	68.88	61.46	76.3	31.62	162.53	28.47	62.54	70.84	56.29	85.39	0.97	291.74	55.82	57	282.43	244.55	320.32	5.38	705.12	145.37	251.28	913.19	836.62	989.75	166.78
Polyommatus semiargus	Polyommatus semiargus (Rottemburg, 1775)	Lycaenidae	930	7.91	7.67	8.14	-2.12	17.56	3.63	8.26	19.12	18.91	19.34	9.98	28.91	3.28	19	755.5	740.62	770.37	363.52	1797.99	231.16	684.83	55.86	54.33	57.4	16.83	180.65	23.81	50.61	42.15	39.02	45.27	0.07	424.67	48.55	25.07	183.68	174.32	193.04	0.11	983.39	145.48	168.62	714.63	695.02	734.23	68.19
Polyommatus thersites	Polyommatus thersites (Cantener, 1834)	Lycaenidae	351	10.59	10.28	10.9	1.7	18.17	2.99	10.53	18.06	17.81	18.31	9.98	23.91	2.39	17.84	791.04	764.95	817.12	363.79	1682.89	248.48	737.04	63.91	60.71	67.1	18.14	205.57	30.45	56.42	71.54	64.07	79.01	0.78	424.67	71.16	42.39	294.99	277.06	312.92	5.38	1013.21	170.78	264.27	940.39	907.35	973.43	135.88
Polyommatus violetae	Polyommatus violetae (Gomez-Bustillo & Borrego, 1979)	Lycaenidae	3	13.6	9.86	17.34	12.31	15.25	1.5	13.23	17.28	14.79	19.76	16.24	18.24	1	17.35	503.37	376.67	630.07	454.73	556.44	51	498.94	47.21	26.2	68.23	41.35	56.91	8.46	43.38	135.5	-59.75	330.75	73.72	223.97	78.6	108.81	443.03	0.12	885.94	300.53	642.96	178.29	385.6	1168.57	529.57	1807.56	962.18
Pontia callidice	Pontia callidice (H�bner, 1800)	Pieridae	60	6.09	5.19	7	0.85	13.43	3.51	5.5	16.35	16.07	16.64	14.44	21.36	1.1	16.14	1167.66	1110.58	1224.73	755.97	1637.5	220.93	1179.65	75.71	70.6	80.81	41.66	118.59	19.75	76.99	25.24	16.2	34.28	0.4	141.44	35	6.86	109.23	78.14	140.33	3.08	447.03	120.36	56.92	457.95	380.38	535.52	100.8
Pontia chloridice	Pontia chloridice (H�bner, 1813)	Pieridae	11	10.62	8.17	13.08	2.37	14.07	3.66	12.24	20.43	18.81	22.05	17.3	26.69	2.42	20.07	646.94	592.99	700.9	491.01	784.86	80.32	647.35	51.07	40.03	62.12	30.81	81.27	16.44	47.36	59.71	33.57	85.85	10.49	138.08	38.91	52.88	284.1	187.86	380.34	25.89	461.01	143.25	341.36	995.02	789.88	1200.16	406.18
Pontia daplidice	Pontia daplidice (Linnaeus, 1758)	Pieridae	921	10.43	10.2	10.66	-0.74	18.64	3.55	9.9	18.28	18.08	18.47	9.98	27.81	3	18.16	730.71	716.15	745.27	260.25	1762.13	225.18	666.97	63.94	62	65.88	16.83	223.21	30	56	84.29	78.04	90.54	0.4	450.89	96.63	39.17	311.79	297.31	326.26	3.08	1064.24	223.86	237.04	956.93	932.7	981.17	100.8
Proterebia afer	Proterebia afer (Esper, 1783)	Nymphalidae	5	11.98	9.73	14.22	10.59	14.36	1.81	10.8	19.13	17.91	20.35	17.94	20.19	0.98	19.19	792.23	576.57	1007.88	560.2	991.81	173.68	792.3	66.84	37.71	95.97	32.98	93.39	23.46	76.44	65.75	3.3	128.21	26.17	136.33	50.3	32.52	321.06	143.91	498.2	209.95	508.29	142.67	230.82	1065.41	774.53	1356.28	871.11
Pseudochazara anthelea	Pseudochazara anthelea (H�bner, 1824)	Nymphalidae	45	12.55	11.81	13.3	7.04	18.04	2.45	12.32	18.36	17.68	19.04	13.43	21.9	2.25	18.64	686.53	635.87	737.19	482.4	1310.13	166.62	658.29	77.78	65.14	90.41	26.81	162.69	41.56	76.94	99.92	72.47	127.36	11	399.94	90.27	65.81	376.04	318.23	433.85	104.9	961.31	190.15	322.66	1140.3	1050.88	1229.72	571.79
Pseudochazara cingovskii	Pseudochazara cingovskii (Gross, 1973)	Nymphalidae	2	10.47	3.23	17.71	9.9	11.04	0.81	10.47	19.29	7.63	30.95	18.37	20.21	1.3	19.29	865.21	-1736.94	3467.37	660.42	1070.01	289.62	865.21	86.88	-488.94	662.69	41.56	132.2	64.09	86.88	30.85	-76.85	138.54	22.37	39.32	11.99	30.85	213.99	34.89	393.09	199.9	228.09	19.93	213.99	872.57	569.59	1175.55	848.72
Pseudochazara geyeri	Pseudochazara geyeri (Herrich-Sch�ffer, 1845)	Nymphalidae	6	10.81	9.2	12.43	9.56	13.6	1.54	10.25	20.13	19.29	20.96	18.75	21.09	0.79	20.14	659.38	528.65	790.1	482.4	842.32	124.57	676.9	45.28	26.61	63.94	30.84	77.12	17.79	38.19	39.45	10.63	68.26	19.39	89.83	27.46	26.1	255.65	149.03	362.27	157.76	440	101.59	217.73	959.13	741.55	1176.71	746.1
Pseudochazara graeca	Pseudochazara graeca (Staudinger, 1870)	Nymphalidae	19	12.71	11.81	13.61	9.78	15.96	1.87	12.44	18.03	17.41	18.65	16.01	20.21	1.28	18.16	742.4	669.71	815.09	559.08	1070.01	150.81	733.52	93.24	77.91	108.58	34.83	162.53	31.82	90.09	90.63	62.57	118.7	19.42	218.54	58.23	80.95	354.7	286.39	423.01	142.88	660.75	141.72	317.16	1118.01	1003.67	1232.34	730.9
Pseudochazara mniszechii	Pseudochazara mniszechii (Herrich-Sch�ffer, [1851])	Nymphalidae	6	11.34	8.85	13.83	9.03	15.96	2.37	10.71	18.94	17.49	20.39	16.73	20.7	1.38	18.93	845.54	636.64	1054.45	564.39	1070.01	199.06	852.13	90.45	38.76	142.14	29.63	162.53	49.26	81.98	61.22	-20.33	142.76	12.59	218.54	77.7	35.34	282.32	81.9	482.74	121.55	660.75	190.98	221.34	982.47	655.95	1309	677.57
Pseudochazara orestes	Pseudochazara orestes Prins & Poorten, 1981	Nymphalidae	1	11.08	NA	NA	11.08	11.08	NA	11.08	19.7	NA	NA	19.7	19.7	NA	19.7	622.58	NA	NA	622.58	622.58	NA	622.58	38.02	NA	NA	38.02	38.02	NA	38.02	47.73	NA	NA	47.73	47.73	NA	47.73	270.7	NA	NA	270.7	270.7	NA	270.7	984.75	NA	NA	984.75
Pseudochazara williamsi	Pseudochazara williamsi (Romei, 1927)	Nymphalidae	5	13.8	10.9	16.71	11.53	17.49	2.34	13.23	17.1	14.96	19.24	14.11	18.34	1.72	17.55	485.66	313.62	657.7	260.25	630.58	138.56	498.94	50.28	33.27	67.29	31.51	64.13	13.7	53.3	157.7	-9.04	324.44	64.23	391.5	134.29	108.81	481.3	134.19	828.4	262.25	953.16	279.55	385.6	1210.02	722.11	1697.92	871.78
Pyrgus alveus	Pyrgus alveus (H�bner, 1803)	Hesperiidae	476	7.98	7.67	8.28	-1.24	15.96	3.36	8.42	19.26	19	19.52	11.35	27.17	2.88	19.28	793.88	771.11	816.64	315.7	1782.31	252.81	716.51	58.39	56.26	60.52	16.83	205.57	23.65	53.22	36.94	33.19	40.68	0.07	273.45	41.55	22.54	182.03	169.99	194.08	0.19	703.98	133.75	169.99	720.51	693.79	747.23	84.45
Pyrgus andromedae	Pyrgus andromedae (Wallengren, 1853)	Hesperiidae	83	4.42	3.49	5.35	-3.72	12.52	4.25	4.89	18.09	17.45	18.73	14.44	26.53	2.93	17.2	1071.98	1005.66	1138.31	471.88	1669.37	303.74	1077.52	72.01	66.86	77.17	24.47	118.59	23.6	71.22	17.7	11.93	23.48	0.78	125.17	26.44	7.76	84.45	62.87	106.02	1.8	389.38	98.81	49.86	399.42	337.84	460.99	84.53
Pyrgus armoricanus	Pyrgus armoricanus (Oberth�r, 1910)	Hesperiidae	311	10.7	10.37	11.03	1.7	16.84	2.97	10.8	17.81	17.53	18.08	11.35	23.91	2.46	17.68	820.8	791.61	849.98	418.59	1782.31	261.56	764.11	66.13	62.41	69.86	16.83	205.57	33.38	58.05	74.98	67.37	82.58	0.78	318.55	68.19	47.73	301.23	282.77	319.69	7.36	776.02	165.45	283.99	946.97	912.2	981.74	149.95
Pyrgus bellieri	Pyrgus bellieri (Oberth�r, 1910)	Hesperiidae	29	10.96	10.02	11.9	3.25	14.45	2.46	11.02	16.7	16.37	17.04	14.98	18.39	0.88	16.88	900.14	850.09	950.18	646.73	1330.25	131.56	885.17	69.45	61.59	77.31	37.15	133.78	20.67	62.54	71.63	52.52	90.73	0.97	184.13	50.22	57.52	274.28	217.94	330.62	7.36	524.77	148.12	260.59	879.03	768.07	989.99	169.91
Pyrgus cacaliae	Pyrgus cacaliae (Rambur, 1840)	Hesperiidae	55	5.84	5.03	6.64	0.85	13.43	3.12	5.67	17.04	16.58	17.49	14.44	22.85	1.76	16.43	1181.1	1118.2	1244.01	656.17	1637.5	243.52	1185.17	79.66	74.24	85.08	37.15	118.59	20.98	81.65	18.55	11.05	26.04	0.4	141.44	29.01	7.36	99.82	72.92	126.72	3.08	447.03	104.14	62.83	460.19	388.12	532.25	100.8
Pyrgus carlinae	Pyrgus carlinae (Rambur, 1840)	Hesperiidae	30	7.43	6.01	8.84	1.28	13.99	3.78	7.97	16.6	16.22	16.97	14.91	19.7	1.01	16.4	1120.8	1031.55	1210.04	727.12	1544	239.01	1049.92	68.86	61.64	76.07	41.16	111.1	19.32	65.69	34.72	18.52	50.91	0.4	174.51	43.38	20.54	147.33	94.47	200.19	3.08	510.59	141.56	124.81	566.97	440.53	693.42	100.8
Pyrgus carthami	Pyrgus carthami (H�bner, 1813)	Hesperiidae	264	9.18	8.87	9.49	0.85	15.06	2.57	9.29	18.3	18.03	18.58	11.59	23.54	2.28	18	819.32	788.32	850.32	315.7	1782.31	255.79	739.58	56.95	54.26	59.64	16.83	119.78	22.18	53.16	44.05	39.2	48.9	0.78	191.35	40.02	32.1	221.99	208.09	235.9	5.38	623.72	114.74	205.54	801.58	770.63	832.53	111.96
Pyrgus centaureae	Pyrgus centaureae (Rambur, 1840)	Hesperiidae	162	1.13	0.81	1.46	-3.23	4.66	2.09	1.58	24.16	23.68	24.64	15.59	29.55	3.08	24.37	617.98	597.52	638.43	418.38	1328.12	131.86	604.5	49.45	47.91	50.99	25.45	113.49	9.92	49.15	8.19	7.4	8.98	0.07	20.48	5.1	8	19.26	17.29	21.22	0.11	50.65	12.64	19.01	297.68	280.03	315.32	68.19
Pyrgus cinarae	Pyrgus cinarae (Rambur, 1840)	Hesperiidae	14	11.83	10.78	12.89	9.41	14.67	1.83	11.06	19.56	19.1	20.01	18.33	21.09	0.79	19.62	669.61	577.79	761.42	482.4	1070.01	159.02	637.63	61.56	44.8	78.33	31.41	132.2	29.03	55.55	58.99	37.81	80.17	19.42	118.6	36.68	43.53	301.52	234.71	368.32	142.88	476.13	115.71	250.76	1051.43	919.26	1183.59	730.9
Pyrgus cirsii	Pyrgus cirsii (Rambur, 1840)	Hesperiidae	94	10.26	9.8	10.73	3.25	14.2	2.27	10.26	16.56	16.26	16.87	11.59	20.7	1.51	16.67	830.37	791.52	869.22	427.56	1330.25	189.66	841.48	47.79	44.26	51.32	19	105.94	17.23	44.86	71.04	61.48	80.6	0.97	180.86	46.68	62.21	268.57	242.04	295.09	5.38	539.29	129.5	254.34	843.57	792.32	894.82	166.78
Pyrgus malvae	Pyrgus malvae (Linnaeus, 1758)	Hesperiidae	959	8.74	8.53	8.96	-0.1	18.35	3.37	8.73	18.52	18.31	18.72	9.79	27.54	3.29	18.59	765.57	749.19	781.95	315.7	2507.04	258.51	696.19	57.87	56.11	59.63	16.83	205.57	27.78	51.62	52.7	48.72	56.67	0.19	424.67	62.73	30.01	217.13	206.49	227.77	0.77	1017.97	167.86	189.76	779.16	759.12	799.2	100.8
Pyrgus onopordi	Pyrgus onopordi (Rambur, 1840)	Hesperiidae	105	11.61	10.88	12.33	0.85	18.41	3.73	12.29	16.39	16.03	16.75	9.98	21.36	1.85	16.31	885.91	832.75	939.08	407.97	1564.51	274.74	872.07	76.16	69.25	83.06	20	205.57	35.67	65.97	113.97	94.53	133.42	0.78	444.92	100.48	96.8	374.31	327.9	420.73	6.83	1087.91	239.85	356.25	1013.93	933.05	1094.81	111.96
Pyrgus serratulae	Pyrgus serratulae (Rambur, 1840)	Hesperiidae	318	9.19	8.88	9.51	0.85	15.91	2.85	9.34	18.04	17.81	18.27	12.54	23.91	2.1	17.84	834.94	806.57	863.32	407.97	1682.89	257.17	773.55	58.28	55.71	60.85	16.83	129.06	23.32	53.78	46.77	42.09	51.45	0.78	234.53	42.42	32.1	222.59	208.56	236.63	5.38	703.98	127.21	203.5	795.31	764.19	826.43	111.96
Pyrgus sidae	Pyrgus sidae (Esper, 1782)	Hesperiidae	77	11.62	11.1	12.14	0.85	14.89	2.28	11.94	18.77	18.29	19.25	14.82	23.06	2.11	18.81	737.85	697.91	777.78	436.85	1185.61	175.96	715.34	66.32	59.82	72.82	25.22	133.78	28.63	65.41	69.14	58.07	80.2	1.35	177.52	48.75	54.94	313.19	285.59	340.79	6.83	536.93	121.6	308.85	1028.74	974.63	1082.85	111.96
Pyrgus warrenensis	Pyrgus warrenensis (Verity, 1928)	Hesperiidae	29	4.68	3.55	5.81	0.85	11.55	2.96	3.65	16.47	16.06	16.88	14.82	18.6	1.07	16.21	1224.15	1140.77	1307.54	874.25	1577.23	219.23	1212.41	84.7	78.89	90.51	52.52	118.59	15.27	86.26	10.64	5.19	16.09	0.78	52.33	14.34	3.99	63.78	35.25	92.3	6.83	281.66	75	29.6	354.02	267.36	440.68	111.96
Pyronia bathseba	Pyronia bathseba (Fabricius, 1793)	Nymphalidae	104	13.54	12.98	14.09	4.49	18.35	2.84	13.61	15.89	15.5	16.29	9.98	19.17	2.03	16.08	712.27	667.23	757.31	363.52	1564.51	231.59	654.92	74.79	67.93	81.65	30.16	205.57	35.26	61.26	179.1	156.04	202.17	4.32	448.51	118.6	149	523.56	471.56	575.56	15.31	1064.24	267.39	482.3	1238.83	1159	1318.66	206.38
Pyronia cecilia	Pyronia cecilia (Vallantin, 1894)	Nymphalidae	219	14.06	13.74	14.39	4.49	18.41	2.48	14.43	15.82	15.55	16.09	9.5	21.36	2.03	16.01	756.21	724.11	788.31	371.92	1762.13	241.01	711.85	87.73	82.84	92.61	30.16	223.21	36.65	84.16	188.68	173.88	203.48	4.32	450.89	111.16	170.92	545.19	513.58	576.8	15.31	1087.91	237.35	524.04	1301.7	1254.87	1348.54	206.38
Pyronia tithonus	Pyronia tithonus (Linnaeus, 1771)	Nymphalidae	515	10.86	10.63	11.09	0.85	17.91	2.64	10.54	16.12	15.86	16.38	8.58	23.91	2.95	16.22	837.49	815.35	859.63	424.23	2507.04	255.73	780.06	60.38	57.5	63.26	16.83	223.21	33.27	51.35	89.31	82.59	96.03	0.78	448.51	77.59	65.24	315.95	300.42	331.49	5.38	1064.24	179.44	270.7	925.34	898.41	952.27	111.96
Satyrium acaciae	Satyrium acaciae (Fabricius, 1787)	Lycaenidae	349	10.21	9.93	10.49	0.85	18.41	2.67	10.06	18.46	18.21	18.72	9.5	23.91	2.41	18.37	778.02	755.65	800.38	424.75	1682.89	212.43	733.87	59.75	57.25	62.25	16.83	162.53	23.74	55.22	60.54	53.58	67.5	0.97	450.89	66.14	37.17	273.33	256.81	289.84	5.38	1087.91	156.84	239.35	911.36	881.11	941.6	111.96
Satyrium esculi	Satyrium esculi (H�bner, 1804)	Lycaenidae	106	13.33	12.76	13.89	4.49	17.93	2.95	13.56	15.8	15.39	16.21	9.98	19.33	2.13	16.11	725.56	679.2	771.92	339.32	1564.51	240.73	637.13	79.04	72.24	85.83	34.1	205.57	35.27	66.83	173.08	149.58	196.58	4.32	448.51	122.03	143.03	507.01	453.82	560.21	15.31	1064.24	276.22	476.29	1207.54	1125.14	1289.95	206.38
Satyrium ilicis	Satyrium ilicis (Esper, 1779)	Lycaenidae	586	10.21	9.97	10.44	1.7	18.17	2.91	9.75	17.86	17.65	18.08	9.98	23.91	2.65	17.71	772.64	753.78	791.5	339.32	1782.31	232.43	719.28	60.89	58.47	63.31	16.83	223.21	29.81	54.27	71.48	65.37	77.59	0.78	424.67	75.28	41.39	281	266.48	295.53	5.38	1017.97	179.06	227.18	904.65	879.68	929.62	149.95
Satyrium ledereri	Satyrium ledereri (Boisduval, 1848)	Lycaenidae	1	16.26	NA	NA	16.26	16.26	NA	16.26	16.79	NA	NA	16.79	16.79	NA	16.79	744.31	NA	NA	744.31	744.31	NA	744.31	145.16	NA	NA	145.16	145.16	NA	145.16	232.32	NA	NA	232.32	232.32	NA	232.32	673.64	NA	NA	673.64	673.64	NA	673.64	1608.24	NA	NA	1608.24
Satyrium pruni	Satyrium pruni (Linnaeus, 1758)	Lycaenidae	408	8.31	8.08	8.53	1.7	14.05	2.27	8.52	19.17	18.9	19.45	11.59	26.69	2.82	19.24	735.19	715.69	754.7	480.87	1682.89	200.41	667.27	50.98	49.12	52.84	16.83	132.2	19.11	48.93	36.13	33.23	39.02	0.97	189.42	29.75	27.14	187.14	177.55	196.72	5.38	541.93	98.47	184.09	748.68	729.13	768.22	149.95
Satyrium spini	Satyrium spini (Fabricius, 1787)	Lycaenidae	483	10.22	9.94	10.51	0.85	18.41	3.21	9.77	18.34	18.11	18.57	9.98	23.91	2.57	18.21	787.42	764.13	810.71	260.25	1782.31	260.52	721.69	66.04	63.41	68.66	19.82	205.57	29.37	58.33	71.01	63.28	78.74	0.78	448.51	86.48	34.83	289.94	271.93	307.94	5.38	1087.91	201.4	226.85	925.34	894.37	956.3	111.96
Satyrium w-album	Satyrium w-album (Knoch, 1782)	Lycaenidae	553	8.87	8.67	9.07	0.85	16.84	2.39	8.77	17.87	17.63	18.11	10	23.54	2.87	18.11	768.93	750.18	787.67	427.56	1922.21	224.39	713.97	53.12	51.21	55.03	16.83	183.66	22.88	49.19	45.91	42.5	49.33	0.78	318.55	40.86	32.51	203.36	193.62	213.11	2.25	776.02	116.66	190.23	760.6	740.91	780.28	111.96
Satyrus actaea	Satyrus actaea (Esper, 1780)	Nymphalidae	73	11.69	11.12	12.26	3.58	17.49	2.45	12.05	16.44	16.14	16.73	13.28	19.17	1.27	16.41	724.27	675.02	773.51	260.25	1289.77	211.07	729.36	58.33	52.8	63.87	30.16	163.4	23.73	52.85	102.22	85.94	118.51	0.99	391.5	69.8	84.4	342.83	300.58	385.09	5.38	953.16	181.1	329.39	961.45	887	1035.89	166.78
Satyrus ferula	Satyrus ferula (Fabricius, 1793)	Nymphalidae	144	10.54	9.96	11.13	0.85	17.63	3.55	11.32	17.42	17.14	17.69	14.82	22.14	1.68	17.23	935.74	893.3	978.19	436.46	1682.89	257.68	898.42	73.23	68.73	77.73	27.35	162.53	27.32	70.69	69.45	59.58	79.33	0.4	308.7	59.96	53.49	279.02	251.03	307	3.08	833.93	169.88	270.82	896.74	835.77	957.72	100.8
Scolitantides abencerragus	Scolitantides abencerragus (Pierret, 1837)	Lycaenidae	27	14.85	14	15.71	9.33	17.91	2.16	15.6	16.12	15.08	17.16	9.98	19.38	2.63	17.03	593.84	531.23	656.46	372.21	1126.18	158.29	593.77	82.12	68.31	95.94	38.29	163.4	34.92	92.5	220.06	171.05	269.08	25.53	448.51	123.91	208.09	626.66	524.21	729.1	133.37	1064.24	258.97	642.96	1412.58	1271.35	1553.81	617.55
Scolitantides barbagiae	Scolitantides barbagiae (Prins & Poorten, 1982)	Lycaenidae	1	13.63	NA	NA	13.63	13.63	NA	13.63	16.46	NA	NA	16.46	16.46	NA	16.46	798.8	NA	NA	798.8	798.8	NA	798.8	111.19	NA	NA	111.19	111.19	NA	111.19	133.59	NA	NA	133.59	133.59	NA	133.59	398.41	NA	NA	398.41	398.41	NA	398.41	1112.71	NA	NA	1112.71
Scolitantides baton	Scolitantides baton (Bergstr�sser, 1779)	Lycaenidae	222	10.68	10.23	11.13	0.85	17.84	3.41	10.94	16.14	15.9	16.39	9.5	21.36	1.86	16.12	904.69	877.76	931.61	427.68	1564.51	203.59	885.13	66.85	62.6	71.09	16.83	205.57	32.11	61.5	93.86	82.52	105.19	0.78	419.28	85.7	64.47	317.34	290.64	344.03	5.38	1013.21	201.82	279.84	912.2	864.1	960.3	111.96
Scolitantides bavius	Scolitantides bavius (Eversmann, 1832)	Lycaenidae	20	10.75	9.71	11.79	7.79	15.04	2.22	10.25	19.78	18.9	20.66	16.46	22.98	1.88	20.16	684.7	635.73	733.67	511.79	944.83	104.64	689.36	65.06	53.27	76.85	26.81	110.62	25.19	67.89	51.74	27.99	75.5	15.46	172.27	50.76	26.17	277.73	222.84	332.61	157.76	536.93	117.27	224.74	982.17	883.37	1080.97	744.23
Scolitantides orion	Scolitantides orion (Pallas, 1771)	Lycaenidae	260	8.98	8.64	9.32	0.85	15.89	2.78	9.08	19.42	19.14	19.71	13.37	26.02	2.33	19.55	796.79	763.56	830.02	363.79	1782.31	272.13	721.14	60.28	57.41	63.15	25.22	142.5	23.5	53.75	37.17	32.58	41.75	0.97	260.69	37.56	25.69	212.13	196.96	227.29	6.83	713.75	124.17	202.56	809.44	775.3	843.58	111.96
Scolitantides panoptes	Scolitantides panoptes (H�bner, 1813)	Lycaenidae	41	13.97	13.22	14.71	9.33	17.72	2.35	14.2	16.31	15.59	17.04	9.98	19.17	2.31	17.15	598.63	544.41	652.84	372.21	1199.44	171.77	582.66	67.69	57.57	77.81	34.1	167.15	32.07	56.14	185.24	148.1	222.38	25.53	437.3	117.68	151.06	545.48	464.94	626.01	133.37	1033.83	255.15	504.38	1286.94	1170.29	1403.6	617.55
Scolitantides vicrama	Scolitantides vicrama (Moore, 1865)	Lycaenidae	212	10.38	9.93	10.84	2.1	18.17	3.39	9.79	19.79	19.46	20.12	13.55	26.8	2.43	20.08	707.76	677.5	738.02	424.76	1682.89	223.52	644.54	68.75	64.37	73.12	25.22	183.66	32.3	60.2	67.96	56.16	79.76	2.48	378.86	87.17	29.03	299.19	272.01	326.37	19.51	930.13	200.75	238.36	994.54	947.43	1041.65	226.45
Spialia orbifer	Spialia orbifer (H�bner, 1823)	Hesperiidae	129	12.1	11.62	12.58	5.41	18.17	2.77	12.09	19.18	18.81	19.55	14.84	23.91	2.15	19.44	710.83	674.8	746.87	436.85	1410.8	206.86	633.02	72.09	65.39	78.8	25.22	183.66	38.5	61.23	90.03	75.59	104.47	6.65	362.29	82.91	57	367.92	336.86	398.99	79.28	905.19	178.31	325.71	1134.47	1082.61	1186.32	487.34
Spialia phlomidis	Spialia phlomidis (Herrich-Sch�ffer, 1845)	Hesperiidae	25	12.36	11.53	13.2	8.77	16.17	2.03	12.22	18.83	18.22	19.43	16.01	21.09	1.47	19.19	655.63	606.41	704.86	482.4	944.83	119.25	656.17	69.15	57.5	80.81	29.63	116.96	28.24	70.14	80.11	57.62	102.6	16.7	208.08	54.49	66.19	340.94	285.52	396.37	142.88	637.31	134.27	300.78	1105.49	1007.04	1203.95	730.9
Spialia sertorius	Spialia sertorius (Hoffmannsegg, 1804)	Hesperiidae	380	10.44	10.1	10.77	0.85	18.35	3.36	10.12	16.96	16.74	17.17	9.79	21.74	2.14	17.1	849.15	823.6	874.71	407.97	1782.31	253.39	803.79	66.09	62.72	69.45	16.83	205.57	33.37	56.32	85.94	76.8	95.08	0.78	424.67	90.63	48.62	308.23	286.49	329.97	5.38	1017.97	215.57	245.89	914.43	877.7	951.16	111.96
Spialia therapne	Spialia therapne (Rambur, 1832)	Hesperiidae	7	13.6	12.67	14.52	12.27	15.17	1	13.63	14.74	14	15.48	14.12	16.46	0.8	14.45	746.1	688.52	803.68	662.22	817.49	62.26	769.08	91.91	82.99	100.83	83.18	111.19	9.65	89.29	169.86	130.59	209.13	125.31	239.52	42.46	161.13	461.62	372.76	550.48	353.21	616.41	96.08	436.53	1147.45	1001.05	1293.85	951.36
Syrichtus cribrellum	Syrichtus cribrellum (Eversmann, 1841)	Hesperiidae	7	8.73	8.16	9.31	7.79	9.74	0.62	8.79	21	20.33	21.66	19.9	21.93	0.72	21.17	676.46	641.09	711.83	608.15	715.34	38.24	675.75	65.61	50.78	80.43	30.84	77.27	16.03	68.45	20.88	17.65	24.12	15.46	26.03	3.5	21.18	213.92	193.28	234.56	175.94	237.38	22.32	220.88	856.28	800.98	911.58	744.23
Syrichtus proto	Syrichtus proto (Ochsenheimer, 1808)	Hesperiidae	88	14.16	13.66	14.66	8.68	18.35	2.35	14.37	16.36	15.89	16.82	9.98	21.3	2.19	16.73	678.9	639.51	718.3	407.97	1267.21	185.92	625.53	84.03	76.12	91.95	27.23	194.4	37.37	84.27	181.95	156.94	206.97	25.53	450.89	118.06	152.06	539.56	486.21	592.9	115.39	1064.24	251.78	504.12	1317.16	1241.1	1393.21	547.07
Syrichtus tessellum	Syrichtus tessellum (H�bner, 1803)	Hesperiidae	22	12.04	11.18	12.89	7.79	14.67	1.93	12.45	19.66	19.25	20.06	17.3	21.09	0.91	19.8	619.44	566.54	672.33	475.8	899.89	119.29	579.41	54.08	44.48	63.69	32.91	96.86	21.66	43.64	66.3	49.96	82.64	18.63	138.08	36.85	63.33	326.12	278.02	374.22	142.88	476.13	108.48	334.46	1095.24	999.44	1191.04	730.9
Tarucus balkanicus	Tarucus balkanicus (Freyer, 1843)	Lycaenidae	19	12.25	11.35	13.15	8.77	15.39	1.86	12.24	19.46	18.6	20.33	15.44	22.27	1.8	19.7	721	585.86	856.14	436.85	1410.8	280.39	620.04	69.82	42.94	96.7	26.81	194.4	55.77	38.02	76.67	49.98	103.36	16.7	213.9	55.38	54.48	347.66	288.93	406.39	179.32	592.9	121.85	360.7	1122.43	1026.08	1218.79	789.57
Tarucus theophrastus	Tarucus theophrastus (Fabricius, 1793)	Lycaenidae	4	16.35	14.45	18.25	15.25	17.49	1.2	16.33	15.15	13.54	16.76	14.11	16.24	1.01	15.12	352.56	222.02	483.09	260.25	454.73	82.03	347.63	42.08	24.49	59.66	31.51	56.91	11.05	39.94	305.62	169.59	441.65	223.97	391.5	85.49	303.5	791.81	531.44	1052.19	642.96	953.16	163.63	785.57	1643.34	1300.96	1985.72	1456.74
Thecla betulae	Thecla betulae (Linnaeus, 1758)	Lycaenidae	628	8.62	8.44	8.8	0.85	15.96	2.31	8.71	18.21	17.97	18.45	8.58	25.03	3.1	18.37	779.66	760.52	798.81	465.31	2507.04	244.37	711.62	53.5	51.79	55.21	16.83	174.86	21.83	51.02	41.5	38.81	44.2	0.78	218.54	34.4	29.86	196.03	187.81	204.25	6.83	660.75	104.91	190.46	748.75	731.44	766.05	111.96
Thymelicus acteon	Thymelicus acteon (Rottemburg, 1775)	Hesperiidae	496	11.31	11.03	11.6	0.85	18.41	3.23	10.77	17.18	16.95	17.41	9.98	23.91	2.58	17.21	763.51	744.26	782.76	407.97	1762.13	218.23	732.71	67.51	64.39	70.62	16.83	223.21	35.32	57.68	104.7	95.62	113.78	0.78	448.51	102.89	59.77	359.33	339.06	379.61	6.83	1087.91	229.82	277.95	1024.71	992.07	1057.35	111.96
Thymelicus hyrax	Thymelicus hyrax (Lederer, 1861)	Hesperiidae	10	14.69	12.76	16.62	10.59	18.1	2.7	15.55	17.35	16.14	18.56	15.16	20.19	1.69	16.74	665.73	620.61	710.85	560.2	747.57	63.07	681.4	104.95	76.97	132.94	32.98	153.56	39.12	109.85	179.9	96.89	262.91	26.17	362.29	116.04	197.99	548.95	373.43	724.47	214.59	905.19	245.36	618.32	1412.69	1149.71	1675.67	894.92
Thymelicus lineola	Thymelicus lineola (Ochsenheimer, 1806)	Hesperiidae	926	8.69	8.48	8.89	-0.22	17.56	3.19	8.68	18.63	18.42	18.84	9.98	28.08	3.24	18.52	736.42	722.78	750.05	407.97	1782.31	211.42	676.53	55.06	53.49	56.62	16.83	205.57	24.27	50.48	51.39	47.48	55.3	0.4	424.67	60.64	29.86	212.62	202.28	222.97	3.08	1013.21	160.41	187.38	774.24	755.22	793.25	100.8
Thymelicus sylvestris	Thymelicus sylvestris (Poda, 1761)	Hesperiidae	832	9.87	9.67	10.07	0.85	18.17	2.96	9.39	17.64	17.44	17.84	9.53	23.91	3.01	17.72	783.58	766.71	800.44	397.54	2507.04	247.81	723.33	61.71	59.62	63.8	16.83	223.21	30.73	54.57	68.37	63.28	73.47	0.78	448.51	74.86	39.51	268	255.79	280.21	5.38	1064.24	179.46	214.33	870.69	849.41	891.97	111.96
Tomares ballus	Tomares ballus (Fabricius, 1787)	Lycaenidae	51	14.91	14.27	15.55	8.68	18.41	2.28	15.49	15.21	14.53	15.88	9.98	19.17	2.4	15.41	689.38	629.38	749.38	427.56	1316.29	213.34	627.59	93.17	82.7	103.63	36.26	180.65	37.2	94.74	240.27	204.4	276.13	28.22	450.89	127.52	254.31	659.8	584.92	734.68	115.39	1087.91	266.23	692.67	1439.24	1334.31	1544.17	547.07
Tomares nogelii	Tomares nogelii (Herrich-Sch�ffer, 1852)	Lycaenidae	2	11.03	9.72	12.35	10.93	11.14	0.15	11.03	22.9	14.89	30.92	22.27	23.54	0.89	22.9	453.32	243.98	662.67	436.85	469.8	23.3	453.32	39.17	-30.23	108.56	33.7	44.63	7.72	39.17	32.8	6.13	59.47	30.7	34.9	2.97	32.8	287.22	70.92	503.51	270.19	304.24	24.07	287.22	1101.12	542.74	1659.49	1057.17
Turanana taygetica	Turanana taygetica (Rebel, 1902)	Lycaenidae	3	13.63	12.39	14.87	13.08	14.04	0.5	13.77	16.3	15.67	16.92	16.01	16.46	0.25	16.42	745.29	665.85	824.72	708.36	764.11	31.98	763.38	114.82	105.8	123.84	110.62	116.96	3.63	116.86	122.99	58.36	187.61	92.95	138.45	26.02	137.56	410.12	260.64	559.61	341.89	455.6	60.18	432.88	1185.94	958.66	1413.22	1085.13
Vanessa atalanta	Vanessa atalanta (Linnaeus, 1758)	Nymphalidae	1343	9.07	8.86	9.28	-2.89	18.64	3.85	8.92	17.96	17.76	18.17	8.58	29.55	3.83	18.01	785.78	768.73	802.82	260.25	3042.73	318.38	691.88	62.13	60.37	63.9	16.83	247.18	33.03	53.28	67.11	62.62	71.6	0.14	450.89	83.84	33.62	246.03	234.8	257.27	0.45	1087.91	209.91	195.66	811.13	790.86	831.41	91.28
Vanessa cardui	Vanessa cardui (Linnaeus, 1758)	Nymphalidae	1373	9.04	8.82	9.26	-3.1	18.64	4.12	8.97	18.17	17.95	18.38	8.58	29.55	4.01	18.11	770.51	754.82	786.2	260.25	3042.73	296.33	682.76	61.8	60.12	63.49	16.83	242.55	31.8	53.26	68.81	64.25	73.37	0.08	450.89	86.1	33.67	250.06	238.69	261.44	0.11	1087.91	214.88	196.24	817.93	797.32	838.54	68.19
Vanessa virginiensis	Vanessa virginiensis (Drury, 1773)	Nymphalidae	12	15.31	14.34	16.29	12.05	16.97	1.53	15.58	13.42	11.82	15.02	9.98	17.15	2.52	12.43	838.49	650.46	1026.53	454.73	1316.29	295.94	810.71	124.84	100.89	148.8	56.91	180.65	37.7	124.23	283.42	217.4	349.45	87.16	424.67	103.92	281.24	745.74	615.83	875.65	340.72	1013.21	204.46	730.76	1520.54	1349.44	1691.63	969.36
Ypthima asterope	Ypthima asterope (Klug, 1832)	Nymphalidae	2	17.18	5.47	28.89	16.26	18.1	1.3	17.18	15.97	5.6	26.35	15.16	16.79	1.15	15.97	717.82	381.23	1054.41	691.33	744.31	37.46	717.82	144.14	131.28	157.01	143.13	145.16	1.43	144.14	297.3	-528.38	1122.98	232.32	362.29	91.9	297.3	789.41	-681.65	2260.47	673.64	905.19	163.73	789.41	1757.99	-144.8	3660.77	1608.24
Zegris eupheme	Zegris eupheme (Esper, 1804)	Pieridae	36	13.59	12.82	14.37	9.33	18.35	2.3	13.52	17.3	16.83	17.77	12.34	19.3	1.39	17.63	538.27	495.81	580.72	363.52	935.3	125.48	514.4	53.81	46.56	61.05	34.1	115.08	21.41	46.43	151.11	117.29	184.92	25.53	448.51	99.94	128.03	483.65	405.94	561.36	133.37	1064.24	229.68	460.51	1220.66	1099.53	1341.78	617.55
Zerynthia cassandra	Zerynthia cassandra (Geyer, [1830])	Papilionidae	44	13.58	13.06	14.1	9.46	16.84	1.72	13.77	16.9	16.43	17.37	14.5	21.43	1.54	16.68	785.78	738.42	833.14	447.32	1082.04	155.77	812.6	78.36	70.32	86.4	34.33	133.78	26.44	71.76	131.07	107.89	154.25	18.66	318.55	76.24	128.64	437.73	391.66	483.79	119.93	776.02	151.51	437.65	1201.98	1130.92	1273.03	641.97
Zerynthia cerisyi	Zerynthia cerisyi (Godart, 1822)	Papilionidae	61	11.97	11.32	12.62	6.3	18.17	2.54	11.73	20.04	19.51	20.57	15.16	24.38	2.07	20.14	653.38	621.91	684.86	482.4	1295.07	122.88	627.9	57.52	48.85	66.2	25.22	153.56	33.86	42.86	77.79	56.48	99.1	7.12	362.29	83.21	46.52	354.82	308.86	400.78	75.32	905.19	179.45	320.81	1131.16	1055.06	1207.26	489.67
Zerynthia cretica	Zerynthia cretica (Rebel, 1904)	Papilionidae	7	16.32	15.81	16.82	15.4	16.96	0.54	16.32	14.07	13.77	14.38	13.77	14.69	0.33	14.01	766.93	736.52	797.34	739.2	827.14	32.88	747.29	153.23	147.84	158.61	146.41	162.69	5.82	151.39	286.78	256.5	317.05	239.29	324.17	32.73	289.52	743.95	681.73	806.17	640.86	818.75	67.28	751.08	1634.3	1544.09	1724.51	1465.46
Zerynthia polyxena	Zerynthia polyxena ([Schifferm�ller], 1775)	Papilionidae	215	10.67	10.33	11.01	1.88	17.22	2.52	10.57	19.78	19.47	20.1	14.76	25.05	2.32	20.14	777.33	741.25	813.42	443.99	1782.31	267.16	693.37	64.43	60.85	68.02	26.81	183.66	26.55	57.9	55.05	47.74	62.37	0.78	307.94	54.15	33.7	291.67	273.41	309.93	5.38	770.53	135.18	270.94	996.91	961.32	1032.5	135.88
Zerynthia rumina	Zerynthia rumina (Linnaeus, 1767)	Papilionidae	128	13.87	13.38	14.37	2.71	18.41	2.83	14.16	15.66	15.28	16.03	9.98	19.38	2.15	15.99	707.29	665.13	749.45	339.32	1564.51	241.05	639.12	81.03	74.4	87.65	34.1	205.57	37.88	68.01	195.02	173.95	216.08	0.97	450.89	120.43	167.84	559.84	513.08	606.59	7.36	1087.91	267.3	523.99	1291	1219.84	1362.15	169.91
Zizeeria knysna	Zizeeria knysna (Trimen, 1862)	Lycaenidae	39	15.31	14.64	15.98	9.33	18.64	2.07	15.91	14.54	13.76	15.32	9.98	18.73	2.4	14.6	734.27	646.46	822.09	430.96	1564.51	270.9	638.45	109.84	96.29	123.39	38.84	205.57	41.79	112.09	266.1	228.04	304.17	25.53	439.37	117.43	259.15	711.35	632.19	790.51	133.37	1017.97	244.21	726.32	1503.55	1392.35	1614.75	617.55
[truncated: 17 more columns]
